# Supplementary material for: (Acridine-κN)(pyridine-2,6-dicarboxyl­ato-κ3 O 2,N,O 6)palladium(II)
Source: Acta Crystallogr Sect E Struct Rep Online. 2012 Mar 21;68(Pt 4):m454. doi: 10.1107/S1600536812011385 (PMC3343851; doi:10.1107/S1600536812011385)
Supplement: Supplementary file 1 [file e-68-0m454-sup1.cif]

##############################################################################
#                                                                            #
# This CIF contains the data in a paper accepted for publication in          #
# Acta Crystallographica Section E. It conforms to the requirements of       #
# Notes for Authors for Acta Crystallographica Section E, and has been       #
# peer reviewed under the auspices of the IUCr Commission on Journals.       #
#                                                                            #
# Full details of the Crystallographic Information File format               #
# are given in the paper "The Crystallographic Information File (CIF):       #
# a New Standard Archive File for Crystallography" by S. R. Hall, F. H.      #
# Allen and I. D. Brown [Acta Cryst. (1991), A47, 655-685].                  #
#                                                                            #
# The current version of the core CIF dictionary is obtainable from          #
# ftp://ftp.iucr.org/pub/cif_core.dic.                                       #
#                                                                            #
# Software is freely available for graphical display of the structure(s)     #
# in this CIF. For information consult the CIF software page                 #
# http://www.iucr.org/resources/cif/software.                                #
#                                                                            #
# This file may be used for bona fide research purposes within the           #
# scientific community so long as proper attribution is given to the journal # 
# article from which it was obtained.                                        #
#                                                                            #
##############################################################################
data_global
_audit_creation_method     SHELXL-97
_journal_date_recd_electronic     2012-03-14
_journal_date_accepted     2012-03-15
_journal_name_full     'Acta Crystallographica, Section E'
_journal_year     2012
_journal_volume     68
_journal_issue      4
_journal_page_first     m454
_journal_page_last     m454
_journal_paper_category     QM
_journal_paper_doi     10.1107/S1600536812011385
_journal_coeditor_code     SU2392
_publ_contact_author_name     'Dr. Kwang Ha'
_publ_contact_author_address
;
School of Applied Chemical Engineering,
The Research Institute of Catalysis,
Chonnam National University,
Gwangju 500-757,
Republic of Korea
;
_publ_contact_author_email     hakwang@chonnam.ac.kr
_publ_contact_author_fax     '82 62 530 1909'
_publ_contact_author_phone     '82 62 530 1901'
_publ_section_title
;\
(Acridine-\k<i>N</i>)(pyridine-2,6-dicarboxylato-\k^3^<i>O</i>^2^,<i>N</i>,\
<i>O</i>^6^)palladium(II)
;
loop_
    _publ_author_name
    _publ_author_footnote
    _publ_author_address
    'Ha, Kwang' .
;
School of Applied Chemical Engineering,
Research Institute of Catalysis,
Chonnam National University,
Gwangju 500-757,
Republic of Korea
;
data_I
_chemical_name_systematic
;
(Acridine-\k<i>N</i>)(pyridine-2,6-dicarboxylato-
\k^3^<i>O</i>^2^,<i>N</i>,<i>O</i>^6^)palladium(II)
;
_chemical_name_common     ?
_chemical_formula_moiety     'C20 H12 N2 O4 Pd'
_chemical_formula_sum     'C20 H12 N2 O4 Pd'
_chemical_formula_structural     ?
_chemical_formula_analytical     ?
_chemical_formula_iupac     '[Pd (C7 H3 N O4) (C13 H9 N)]'
_chemical_formula_weight     450.72
_chemical_melting_point     ?
_symmetry_cell_setting     monoclinic
_symmetry_space_group_name_H-M     'C 2/c'
_symmetry_space_group_name_Hall     '-C 2yc'
loop_
    _symmetry_equiv_pos_as_xyz
    'x, y, z'
    '-x, y, -z+1/2'
    'x+1/2, y+1/2, z'
    '-x+1/2, y+1/2, -z+1/2'
    '-x, -y, -z'
    'x, -y, z-1/2'
    '-x+1/2, -y+1/2, -z'
    'x+1/2, -y+1/2, z-1/2'
_cell_length_a     25.299(6)
_cell_length_b     9.193(2)
_cell_length_c     13.917(3)
_cell_angle_alpha     90.00
_cell_angle_beta     94.289(5)
_cell_angle_gamma     90.00
_cell_volume     3227.8(13)
_cell_formula_units_Z     8
_cell_measurement_reflns_used     3572
_cell_measurement_theta_min     2.36
_cell_measurement_theta_max     25.82
_cell_measurement_temperature     200(2)
_exptl_crystal_description     'block'
_exptl_crystal_colour     'yellow'
_exptl_crystal_size_max     0.19
_exptl_crystal_size_mid     0.18
_exptl_crystal_size_min     0.14
_exptl_crystal_density_diffrn     1.855
_exptl_crystal_density_meas     ?
_exptl_crystal_density_method     'not measured'
_exptl_crystal_F_000     1792
_exptl_absorpt_coefficient_mu     1.181
_exptl_absorpt_correction_type     multi-scan
_exptl_absorpt_process_details     '(SADABS; Bruker, 2000)'
_exptl_absorpt_correction_T_min     0.753560
_exptl_absorpt_correction_T_max     1.000000
_exptl_special_details     ?
_diffrn_ambient_temperature     200(2)
_diffrn_radiation_type     MoK\a
_diffrn_radiation_wavelength     0.71073
_diffrn_radiation_source     'fine-focus sealed tube'
_diffrn_radiation_monochromator     graphite
_diffrn_measurement_device_type     'Bruker SMART 1000 CCD'
_diffrn_measurement_method     '\f and \w scans'
_diffrn_detector_area_resol_mean     ?
_diffrn_reflns_number     9414
_diffrn_reflns_av_R_equivalents     0.0739
_diffrn_reflns_av_sigmaI/netI     0.0855
_diffrn_reflns_theta_min     2.36
_diffrn_reflns_theta_max     26.04
_diffrn_reflns_theta_full     26.04
_diffrn_measured_fraction_theta_max     0.985
_diffrn_measured_fraction_theta_full     0.985
_diffrn_reflns_limit_h_min     -31
_diffrn_reflns_limit_h_max     24
_diffrn_reflns_limit_k_min     -11
_diffrn_reflns_limit_k_max     11
_diffrn_reflns_limit_l_min     -16
_diffrn_reflns_limit_l_max     17
_diffrn_standards_number     0
_diffrn_standards_interval_count     0
_diffrn_standards_interval_time     0
_diffrn_standards_decay_%     0
_refine_special_details
;
Refinement of <i>F</i>^2^ against ALL reflections. The weighted <i>R</i>-factor
<i>wR</i> and goodness of fit <i>S</i> are based on <i>F</i>^2^, conventional
<i>R</i>-factors <i>R</i> are based on <i>F</i>, with <i>F</i> set to zero for
negative <i>F</i>^2^. The threshold expression of <i>F</i>^2^ >
\s(<i>F</i>^2^) is used only for calculating <i>R</i>-factors(gt) <i>etc</i>.
and is not relevant to the choice of reflections for refinement.
<i>R</i>-factors based on <i>F</i>^2^ are statistically about twice as large
as those based on <i>F</i>, and <i>R</i>- factors based on ALL data will be
even larger.
;
_reflns_number_total     3152
_reflns_number_gt     2263
_reflns_threshold_expression     I>2\s(I)
_refine_ls_structure_factor_coef     Fsqd
_refine_ls_matrix_type     full
_refine_ls_R_factor_all     0.0679
_refine_ls_R_factor_gt     0.0405
_refine_ls_wR_factor_gt     0.0864
_refine_ls_wR_factor_ref     0.1003
_refine_ls_goodness_of_fit_ref     0.986
_refine_ls_restrained_S_all     0.986
_refine_ls_number_reflns     3152
_refine_ls_number_parameters     244
_refine_ls_number_restraints     0
_refine_ls_hydrogen_treatment     constr
_refine_ls_weighting_scheme     calc
_refine_ls_weighting_details
         'calc w=1/[\s^2^(Fo^2^)+(0.0299P)^2^+0.0000P] where P=(Fo^2^+2Fc^2^)/3'
_atom_sites_solution_hydrogens     geom
_atom_sites_solution_primary     direct
_atom_sites_solution_secondary     difmap
_refine_ls_shift/su_max     0.001
_refine_ls_shift/su_mean     0.000
_refine_diff_density_max     1.209
_refine_diff_density_min     -1.137
_refine_ls_extinction_method     none
_refine_ls_extinction_coef     ?
loop_
    _atom_type_symbol
    _atom_type_description
    _atom_type_scat_dispersion_real
    _atom_type_scat_dispersion_imag
    _atom_type_scat_source
    'C' 'C' 0.0033 0.0016
                         'International Tables Vol C Tables 4.2.6.8 and 6.1.1.4'
    'H' 'H' 0.0000 0.0000
                         'International Tables Vol C Tables 4.2.6.8 and 6.1.1.4'
    'N' 'N' 0.0061 0.0033
                         'International Tables Vol C Tables 4.2.6.8 and 6.1.1.4'
    'O' 'O' 0.0106 0.0060
                         'International Tables Vol C Tables 4.2.6.8 and 6.1.1.4'
    'Pd' 'Pd' -0.9988 1.0072
                         'International Tables Vol C Tables 4.2.6.8 and 6.1.1.4'
_computing_data_collection     'SMART (Bruker, 2000)'
_computing_cell_refinement     'SAINT (Bruker, 2000)'
_computing_data_reduction     'SAINT (Bruker, 2000)'
_computing_structure_solution     'SHELXS97 (Sheldrick, 2008)'
_computing_structure_refinement     'SHELXL97 (Sheldrick, 2008)'
_computing_molecular_graphics
                              'ORTEP-3 (Farrugia, 1997) and PLATON (Spek, 2009)'
_computing_publication_material     'SHELXL97 (Sheldrick, 2008)'
loop_
    _atom_site_type_symbol
    _atom_site_label
    _atom_site_fract_x
    _atom_site_fract_y
    _atom_site_fract_z
    _atom_site_U_iso_or_equiv
    _atom_site_adp_type
    _atom_site_calc_flag
    _atom_site_refinement_flags
    _atom_site_occupancy
    _atom_site_symmetry_multiplicity
    _atom_site_disorder_assembly
    _atom_site_disorder_group
    Pd Pd1 0.134139(13) 0.71007(4) 0.40295(3) 0.02570(14) Uani d . 1 1 . .
    O O1 0.11671(13) 0.7844(4) 0.5347(2) 0.0352(8) Uani d . 1 1 . .
    O O2 0.14722(14) 0.9431(4) 0.6479(3) 0.0439(9) Uani d . 1 1 . .
    O O3 0.17122(12) 0.6757(3) 0.2800(2) 0.0287(8) Uani d . 1 1 . .
    O O4 0.23893(13) 0.7628(3) 0.2027(2) 0.0339(8) Uani d . 1 1 . .
    N N1 0.19313(14) 0.8401(4) 0.4277(3) 0.0239(8) Uani d . 1 1 . .
    C C1 0.19562(18) 0.9152(5) 0.5092(3) 0.0268(11) Uani d . 1 1 . .
    C C2 0.23707(18) 1.0133(5) 0.5271(4) 0.0314(11) Uani d . 1 1 . .
    H H2 0.2407 1.0671 0.5855 0.038 Uiso calc R 1 1 . .
    C C3 0.27301(19) 1.0302(5) 0.4574(4) 0.0332(12) Uani d . 1 1 . .
    H H3 0.3012 1.0978 0.4678 0.040 Uiso calc R 1 1 . .
    C C4 0.26854(17) 0.9507(5) 0.3732(3) 0.0272(11) Uani d . 1 1 . .
    H H4 0.2935 0.9621 0.3261 0.033 Uiso calc R 1 1 . .
    C C5 0.22685(16) 0.8542(5) 0.3591(3) 0.0225(10) Uani d . 1 1 . .
    C C6 0.15056(19) 0.8822(5) 0.5717(4) 0.0303(11) Uani d . 1 1 . .
    C C7 0.21303(19) 0.7596(5) 0.2724(4) 0.0264(11) Uani d . 1 1 . .
    N N2 0.06979(14) 0.5735(4) 0.3794(3) 0.0272(9) Uani d . 1 1 . .
    C C8 0.01981(17) 0.6267(5) 0.3831(3) 0.0255(10) Uani d . 1 1 . .
    C C9 0.0109(2) 0.7782(5) 0.3909(4) 0.0341(12) Uani d . 1 1 . .
    H H9 0.0401 0.8436 0.3943 0.041 Uiso calc R 1 1 . .
    C C10 -0.0395(2) 0.8306(6) 0.3935(4) 0.0379(13) Uani d . 1 1 . .
    H H10 -0.0448 0.9325 0.3993 0.046 Uiso calc R 1 1 . .
    C C11 -0.08419(19) 0.7374(6) 0.3878(4) 0.0386(13) Uani d . 1 1 . .
    H H11 -0.1189 0.7767 0.3878 0.046 Uiso calc R 1 1 . .
    C C12 -0.07704(18) 0.5922(6) 0.3823(4) 0.0327(12) Uani d . 1 1 . .
    H H12 -0.1069 0.5294 0.3802 0.039 Uiso calc R 1 1 . .
    C C13 -0.02531(18) 0.5317(5) 0.3796(3) 0.0273(11) Uani d . 1 1 . .
    C C14 -0.01654(18) 0.3828(5) 0.3726(3) 0.0305(11) Uani d . 1 1 . .
    H H14 -0.0456 0.3177 0.3735 0.037 Uiso calc R 1 1 . .
    C C15 0.03403(18) 0.3279(5) 0.3645(3) 0.0270(11) Uani d . 1 1 . .
    C C16 0.0441(2) 0.1783(5) 0.3529(4) 0.0343(12) Uani d . 1 1 . .
    H H16 0.0157 0.1109 0.3531 0.041 Uiso calc R 1 1 . .
    C C17 0.0936(2) 0.1295(5) 0.3414(4) 0.0361(12) Uani d . 1 1 . .
    H H17 0.0995 0.0284 0.3330 0.043 Uiso calc R 1 1 . .
    C C18 0.1361(2) 0.2263(5) 0.3419(4) 0.0349(12) Uani d . 1 1 . .
    H H18 0.1705 0.1906 0.3325 0.042 Uiso calc R 1 1 . .
    C C19 0.12879(18) 0.3722(5) 0.3557(3) 0.0283(11) Uani d . 1 1 . .
    H H19 0.1583 0.4364 0.3570 0.034 Uiso calc R 1 1 . .
    C C20 0.07736(17) 0.4280(5) 0.3680(3) 0.0248(10) Uani d . 1 1 . .
loop_
    _atom_site_aniso_label
    _atom_site_aniso_U_11
    _atom_site_aniso_U_22
    _atom_site_aniso_U_33
    _atom_site_aniso_U_12
    _atom_site_aniso_U_13
    _atom_site_aniso_U_23
    Pd1 0.0201(2) 0.0276(2) 0.0302(2) -0.00417(15) 0.00736(14) 0.00110(17)
    O1 0.0278(19) 0.041(2) 0.039(2) -0.0089(15) 0.0170(15) -0.0026(17)
    O2 0.053(2) 0.047(2) 0.035(2) -0.0052(18) 0.0240(18) -0.0064(18)
    O3 0.0262(18) 0.0322(19) 0.0281(19) -0.0041(14) 0.0041(14) -0.0009(14)
    O4 0.037(2) 0.038(2) 0.029(2) -0.0028(15) 0.0153(16) -0.0019(15)
    N1 0.023(2) 0.024(2) 0.025(2) -0.0022(16) 0.0078(16) 0.0022(17)
    C1 0.031(3) 0.023(2) 0.027(3) 0.005(2) 0.005(2) 0.003(2)
    C2 0.033(3) 0.034(3) 0.027(3) -0.003(2) 0.001(2) -0.003(2)
    C3 0.030(3) 0.034(3) 0.036(3) -0.014(2) 0.004(2) 0.001(2)
    C4 0.021(3) 0.030(3) 0.032(3) -0.0014(19) 0.007(2) 0.008(2)
    C5 0.018(2) 0.024(2) 0.027(3) 0.0002(18) 0.0066(19) 0.003(2)
    C6 0.030(3) 0.030(3) 0.032(3) 0.003(2) 0.013(2) 0.005(2)
    C7 0.027(3) 0.023(3) 0.029(3) 0.002(2) 0.004(2) 0.004(2)
    N2 0.022(2) 0.032(2) 0.028(2) -0.0041(17) 0.0055(17) 0.0018(17)
    C8 0.018(2) 0.037(3) 0.022(3) -0.003(2) 0.0056(18) 0.006(2)
    C9 0.031(3) 0.028(3) 0.044(3) -0.004(2) 0.009(2) 0.010(2)
    C10 0.031(3) 0.035(3) 0.049(4) 0.004(2) 0.011(2) 0.006(2)
    C11 0.019(3) 0.057(4) 0.040(3) 0.003(2) 0.004(2) 0.004(3)
    C12 0.019(3) 0.041(3) 0.038(3) -0.003(2) 0.004(2) -0.006(2)
    C13 0.023(3) 0.038(3) 0.022(3) -0.005(2) 0.0060(19) 0.002(2)
    C14 0.025(3) 0.034(3) 0.033(3) -0.011(2) 0.005(2) -0.001(2)
    C15 0.023(3) 0.037(3) 0.021(3) -0.008(2) 0.0039(19) 0.002(2)
    C16 0.033(3) 0.031(3) 0.039(3) -0.011(2) 0.010(2) -0.002(2)
    C17 0.040(3) 0.028(3) 0.042(3) -0.003(2) 0.013(2) 0.002(2)
    C18 0.031(3) 0.039(3) 0.037(3) 0.000(2) 0.011(2) 0.001(2)
    C19 0.023(3) 0.031(3) 0.031(3) -0.006(2) 0.006(2) 0.002(2)
    C20 0.025(3) 0.030(3) 0.020(2) -0.004(2) 0.0053(19) 0.0005(19)
_geom_special_details
;
All e.s.d.'s (except the e.s.d. in the dihedral angle between two l.s. planes)
are estimated using the full covariance matrix. The cell e.s.d.'s are taken
into account individually in the estimation of e.s.d.'s in distances, angles
and torsion angles; correlations between e.s.d.'s in cell parameters are only
used when they are defined by crystal symmetry. An approximate (isotropic)
treatment of cell e.s.d.'s is used for estimating e.s.d.'s involving l.s.
planes.
;
loop_
    _geom_bond_atom_site_label_1
    _geom_bond_atom_site_label_2
    _geom_bond_site_symmetry_2
    _geom_bond_distance
    _geom_bond_publ_flag
    Pd1 N1 . 1.923(4) y
    Pd1 O1 . 2.036(3) y
    Pd1 O3 . 2.037(3) y
    Pd1 N2 . 2.063(4) y
    O1 C6 . 1.319(6) ?
    O2 C6 . 1.208(6) ?
    O3 C7 . 1.320(6) ?
    O4 C7 . 1.211(6) ?
    N1 C1 . 1.325(6) ?
    N1 C5 . 1.333(6) ?
    C1 C2 . 1.391(6) ?
    C1 C6 . 1.515(6) ?
    C2 C3 . 1.388(7) ?
    C2 H2 . 0.9500 ?
    C3 C4 . 1.378(7) ?
    C3 H3 . 0.9500 ?
    C4 C5 . 1.381(6) ?
    C4 H4 . 0.9500 ?
    C5 C7 . 1.507(7) ?
    N2 C8 . 1.360(5) ?
    N2 C20 . 1.362(6) ?
    C8 C9 . 1.417(6) ?
    C8 C13 . 1.435(6) ?
    C9 C10 . 1.367(7) ?
    C9 H9 . 0.9500 ?
    C10 C11 . 1.416(7) ?
    C10 H10 . 0.9500 ?
    C11 C12 . 1.350(7) ?
    C11 H11 . 0.9500 ?
    C12 C13 . 1.425(6) ?
    C12 H12 . 0.9500 ?
    C13 C14 . 1.391(6) ?
    C14 C15 . 1.388(6) ?
    C14 H14 . 0.9500 ?
    C15 C16 . 1.410(7) ?
    C15 C20 . 1.429(6) ?
    C16 C17 . 1.351(7) ?
    C16 H16 . 0.9500 ?
    C17 C18 . 1.395(7) ?
    C17 H17 . 0.9500 ?
    C18 C19 . 1.369(7) ?
    C18 H18 . 0.9500 ?
    C19 C20 . 1.421(6) ?
    C19 H19 . 0.9500 ?
loop_
    _geom_angle_atom_site_label_1
    _geom_angle_atom_site_label_2
    _geom_angle_atom_site_label_3
    _geom_angle_site_symmetry_1
    _geom_angle_site_symmetry_3
    _geom_angle
    _geom_angle_publ_flag
    N1 Pd1 O1 . . 81.25(14) y
    N1 Pd1 O3 . . 81.17(14) y
    O1 Pd1 O3 . . 162.40(12) ?
    N1 Pd1 N2 . . 178.40(16) ?
    O1 Pd1 N2 . . 97.22(14) ?
    O3 Pd1 N2 . . 100.37(14) ?
    C6 O1 Pd1 . . 113.7(3) ?
    C7 O3 Pd1 . . 113.5(3) ?
    C1 N1 C5 . . 124.7(4) ?
    C1 N1 Pd1 . . 117.6(3) ?
    C5 N1 Pd1 . . 117.5(3) ?
    N1 C1 C2 . . 118.6(4) ?
    N1 C1 C6 . . 113.4(4) ?
    C2 C1 C6 . . 128.0(4) ?
    C3 C2 C1 . . 118.1(5) ?
    C3 C2 H2 . . 120.9 ?
    C1 C2 H2 . . 120.9 ?
    C4 C3 C2 . . 121.3(4) ?
    C4 C3 H3 . . 119.4 ?
    C2 C3 H3 . . 119.4 ?
    C3 C4 C5 . . 118.3(4) ?
    C3 C4 H4 . . 120.8 ?
    C5 C4 H4 . . 120.8 ?
    N1 C5 C4 . . 118.9(4) ?
    N1 C5 C7 . . 113.2(4) ?
    C4 C5 C7 . . 127.9(4) ?
    O2 C6 O1 . . 124.9(4) ?
    O2 C6 C1 . . 121.1(4) ?
    O1 C6 C1 . . 114.0(4) ?
    O4 C7 O3 . . 124.3(4) ?
    O4 C7 C5 . . 121.3(4) ?
    O3 C7 C5 . . 114.4(4) ?
    C8 N2 C20 . . 119.8(4) ?
    C8 N2 Pd1 . . 120.0(3) ?
    C20 N2 Pd1 . . 120.0(3) ?
    N2 C8 C9 . . 120.7(4) ?
    N2 C8 C13 . . 121.3(4) ?
    C9 C8 C13 . . 118.1(4) ?
    C10 C9 C8 . . 120.2(4) ?
    C10 C9 H9 . . 119.9 ?
    C8 C9 H9 . . 119.9 ?
    C9 C10 C11 . . 121.9(5) ?
    C9 C10 H10 . . 119.1 ?
    C11 C10 H10 . . 119.1 ?
    C12 C11 C10 . . 119.5(5) ?
    C12 C11 H11 . . 120.3 ?
    C10 C11 H11 . . 120.3 ?
    C11 C12 C13 . . 121.0(4) ?
    C11 C12 H12 . . 119.5 ?
    C13 C12 H12 . . 119.5 ?
    C14 C13 C12 . . 122.5(4) ?
    C14 C13 C8 . . 118.1(4) ?
    C12 C13 C8 . . 119.4(4) ?
    C15 C14 C13 . . 121.1(4) ?
    C15 C14 H14 . . 119.4 ?
    C13 C14 H14 . . 119.4 ?
    C14 C15 C16 . . 122.7(4) ?
    C14 C15 C20 . . 118.2(4) ?
    C16 C15 C20 . . 119.2(4) ?
    C17 C16 C15 . . 121.0(4) ?
    C17 C16 H16 . . 119.5 ?
    C15 C16 H16 . . 119.5 ?
    C16 C17 C18 . . 120.5(5) ?
    C16 C17 H17 . . 119.7 ?
    C18 C17 H17 . . 119.7 ?
    C19 C18 C17 . . 120.9(5) ?
    C19 C18 H18 . . 119.5 ?
    C17 C18 H18 . . 119.5 ?
    C18 C19 C20 . . 120.3(4) ?
    C18 C19 H19 . . 119.9 ?
    C20 C19 H19 . . 119.9 ?
    N2 C20 C19 . . 120.4(4) ?
    N2 C20 C15 . . 121.5(4) ?
    C19 C20 C15 . . 118.0(4) ?
loop_
    _geom_torsion_atom_site_label_1
    _geom_torsion_atom_site_label_2
    _geom_torsion_atom_site_label_3
    _geom_torsion_atom_site_label_4
    _geom_torsion_site_symmetry_1
    _geom_torsion_site_symmetry_2
    _geom_torsion_site_symmetry_3
    _geom_torsion_site_symmetry_4
    _geom_torsion
    _geom_torsion_publ_flag
    N1 Pd1 O1 C6 . . . . 1.6(3) ?
    O3 Pd1 O1 C6 . . . . 4.0(6) ?
    N2 Pd1 O1 C6 . . . . -178.0(3) ?
    N1 Pd1 O3 C7 . . . . -4.1(3) ?
    O1 Pd1 O3 C7 . . . . -6.6(6) ?
    N2 Pd1 O3 C7 . . . . 175.4(3) ?
    O1 Pd1 N1 C1 . . . . -1.5(3) ?
    O3 Pd1 N1 C1 . . . . 179.3(3) ?
    O1 Pd1 N1 C5 . . . . -177.7(3) ?
    O3 Pd1 N1 C5 . . . . 3.0(3) ?
    C5 N1 C1 C2 . . . . -2.1(7) ?
    Pd1 N1 C1 C2 . . . . -178.0(3) ?
    C5 N1 C1 C6 . . . . 177.1(4) ?
    Pd1 N1 C1 C6 . . . . 1.2(5) ?
    N1 C1 C2 C3 . . . . 1.7(7) ?
    C6 C1 C2 C3 . . . . -177.4(4) ?
    C1 C2 C3 C4 . . . . -1.1(7) ?
    C2 C3 C4 C5 . . . . 0.7(7) ?
    C1 N1 C5 C4 . . . . 1.8(7) ?
    Pd1 N1 C5 C4 . . . . 177.7(3) ?
    C1 N1 C5 C7 . . . . -177.5(4) ?
    Pd1 N1 C5 C7 . . . . -1.5(5) ?
    C3 C4 C5 N1 . . . . -1.0(7) ?
    C3 C4 C5 C7 . . . . 178.1(4) ?
    Pd1 O1 C6 O2 . . . . 178.3(4) ?
    Pd1 O1 C6 C1 . . . . -1.4(5) ?
    N1 C1 C6 O2 . . . . -179.4(4) ?
    C2 C1 C6 O2 . . . . -0.3(8) ?
    N1 C1 C6 O1 . . . . 0.2(6) ?
    C2 C1 C6 O1 . . . . 179.3(4) ?
    Pd1 O3 C7 O4 . . . . -175.6(4) ?
    Pd1 O3 C7 C5 . . . . 4.4(5) ?
    N1 C5 C7 O4 . . . . 177.9(4) ?
    C4 C5 C7 O4 . . . . -1.2(7) ?
    N1 C5 C7 O3 . . . . -2.1(6) ?
    C4 C5 C7 O3 . . . . 178.8(4) ?
    O1 Pd1 N2 C8 . . . . 55.9(3) ?
    O3 Pd1 N2 C8 . . . . -124.7(3) ?
    O1 Pd1 N2 C20 . . . . -118.8(3) ?
    O3 Pd1 N2 C20 . . . . 60.6(4) ?
    C20 N2 C8 C9 . . . . -177.3(4) ?
    Pd1 N2 C8 C9 . . . . 8.0(6) ?
    C20 N2 C8 C13 . . . . 2.9(6) ?
    Pd1 N2 C8 C13 . . . . -171.8(3) ?
    N2 C8 C9 C10 . . . . 179.3(5) ?
    C13 C8 C9 C10 . . . . -0.9(7) ?
    C8 C9 C10 C11 . . . . -0.5(8) ?
    C9 C10 C11 C12 . . . . 1.9(8) ?
    C10 C11 C12 C13 . . . . -1.7(8) ?
    C11 C12 C13 C14 . . . . -179.1(5) ?
    C11 C12 C13 C8 . . . . 0.2(7) ?
    N2 C8 C13 C14 . . . . 0.2(6) ?
    C9 C8 C13 C14 . . . . -179.5(4) ?
    N2 C8 C13 C12 . . . . -179.1(4) ?
    C9 C8 C13 C12 . . . . 1.1(6) ?
    C12 C13 C14 C15 . . . . 176.2(4) ?
    C8 C13 C14 C15 . . . . -3.2(7) ?
    C13 C14 C15 C16 . . . . -177.0(4) ?
    C13 C14 C15 C20 . . . . 2.9(7) ?
    C14 C15 C16 C17 . . . . 177.4(5) ?
    C20 C15 C16 C17 . . . . -2.5(7) ?
    C15 C16 C17 C18 . . . . 0.7(8) ?
    C16 C17 C18 C19 . . . . 1.2(8) ?
    C17 C18 C19 C20 . . . . -1.2(7) ?
    C8 N2 C20 C19 . . . . 174.6(4) ?
    Pd1 N2 C20 C19 . . . . -10.7(6) ?
    C8 N2 C20 C15 . . . . -3.2(6) ?
    Pd1 N2 C20 C15 . . . . 171.5(3) ?
    C18 C19 C20 N2 . . . . -178.4(4) ?
    C18 C19 C20 C15 . . . . -0.6(7) ?
    C14 C15 C20 N2 . . . . 0.3(7) ?
    C16 C15 C20 N2 . . . . -179.8(4) ?
    C14 C15 C20 C19 . . . . -177.5(4) ?
    C16 C15 C20 C19 . . . . 2.4(6) ?
loop_
    _geom_hbond_atom_site_label_D
    _geom_hbond_atom_site_label_H
    _geom_hbond_atom_site_label_A
    _geom_hbond_site_symmetry_A
    _geom_hbond_distance_DH
    _geom_hbond_distance_HA
    _geom_hbond_distance_DA
    _geom_hbond_angle_DHA
    C19 H19 O3 . 0.95 2.48 3.196(6) 132
    C2 H2 O4 6_576 0.95 2.26 3.193(6) 166
    C14 H14 O1 5_566 0.95 2.47 3.307(6) 147
    C18 H18 O4 4_545 0.95 2.47 3.285(6) 144
_iucr_refine_instructions_details
;
TITL [Pd(dipic)(acr)]
CELL 0.71073  25.2988   9.1932  13.9172  90.000  94.289  90.000
ZERR    8.00   0.0056   0.0021   0.0033   0.000   0.005   0.000
LATT  7
SYMM -X, Y, 0.5-Z
SFAC C   H  N  O  Pd
UNIT 160 96 16 32 8
MERG 2
L.S. 18
OMIT 8   0  16
OMIT 2   0   0
OMIT 4   2  16
OMIT -28   0   8
OMIT 30   0   0
OMIT -31   1   1
OMIT 3   3  16
OMIT -30   0   4
OMIT 8   2   4
OMIT -26   0  10
ACTA
BOND $H
CONF
EQIV $1 x,2-y,1/2+z
EQIV $2 -x,1-y,1-z
EQIV $3 1/2-x,-1/2+y,1/2-z
HTAB C2 O4_$1
HTAB C14 O1_$2
HTAB C18 O4_$3
HTAB C19 O3
MPLA 12 N1 C1 C2 C3 C4 C5 C6 O1 O2 C7 O3 O4 Pd1
MPLA 14 N2 C8 C9 C10 C11 C12 C13 C14 C15 C16 C17 C18 C19 C20 Pd1
FMAP 2
PLAN -20
TEMP -73
WGHT    0.029900
FVAR       0.14509
PD1   5    0.134139    0.710068    0.402946    11.00000    0.02012    0.02759 =
         0.03022    0.00110    0.00736   -0.00417
O1    4    0.116711    0.784364    0.534750    11.00000    0.02778    0.04084 =
         0.03909   -0.00255    0.01703   -0.00890
O2    4    0.147217    0.943052    0.647891    11.00000    0.05259    0.04723 =
         0.03494   -0.00643    0.02398   -0.00525
O3    4    0.171223    0.675714    0.280008    11.00000    0.02620    0.03220 =
         0.02814   -0.00092    0.00408   -0.00410
O4    4    0.238928    0.762823    0.202689    11.00000    0.03658    0.03785 =
         0.02913   -0.00185    0.01533   -0.00275
N1    3    0.193132    0.840067    0.427659    11.00000    0.02313    0.02415 =
         0.02519    0.00223    0.00775   -0.00216
C1    1    0.195620    0.915219    0.509152    11.00000    0.03145    0.02259 =
         0.02686    0.00302    0.00479    0.00478
C2    1    0.237075    1.013252    0.527127    11.00000    0.03317    0.03365 =
         0.02708   -0.00332    0.00072   -0.00317
AFIX  43
H2    2    0.240675    1.067101    0.585510    11.00000   -1.20000
AFIX   0
C3    1    0.273014    1.030153    0.457368    11.00000    0.03033    0.03395 =
         0.03558    0.00147    0.00356   -0.01354
AFIX  43
H3    2    0.301248    1.097787    0.467846    11.00000   -1.20000
AFIX   0
C4    1    0.268539    0.950732    0.373199    11.00000    0.02054    0.03021 =
         0.03175    0.00778    0.00696   -0.00137
AFIX  43
H4    2    0.293511    0.962070    0.326054    11.00000   -1.20000
AFIX   0
C5    1    0.226851    0.854244    0.359076    11.00000    0.01778    0.02388 =
         0.02666    0.00259    0.00662    0.00025
C6    1    0.150563    0.882183    0.571657    11.00000    0.03038    0.02983 =
         0.03217    0.00455    0.01306    0.00298
C7    1    0.213031    0.759621    0.272408    11.00000    0.02691    0.02317 =
         0.02935    0.00417    0.00371    0.00213
N2    3    0.069789    0.573486    0.379419    11.00000    0.02219    0.03163 =
         0.02835    0.00179    0.00548   -0.00411
C8    1    0.019811    0.626700    0.383095    11.00000    0.01774    0.03696 =
         0.02231    0.00631    0.00563   -0.00336
C9    1    0.010904    0.778247    0.390886    11.00000    0.03092    0.02796 =
         0.04447    0.00974    0.00911   -0.00444
AFIX  43
H9    2    0.040064    0.843629    0.394320    11.00000   -1.20000
AFIX   0
C10   1   -0.039528    0.830629    0.393474    11.00000    0.03109    0.03499 =
         0.04891    0.00610    0.01071    0.00373
AFIX  43
H10   2   -0.044761    0.932491    0.399258    11.00000   -1.20000
AFIX   0
C11   1   -0.084187    0.737413    0.387782    11.00000    0.01883    0.05697 =
         0.04032    0.00362    0.00407    0.00274
AFIX  43
H11   2   -0.118913    0.776723    0.387825    11.00000   -1.20000
AFIX   0
C12   1   -0.077040    0.592181    0.382292    11.00000    0.01931    0.04098 =
         0.03815   -0.00628    0.00361   -0.00324
AFIX  43
H12   2   -0.106934    0.529412    0.380206    11.00000   -1.20000
AFIX   0
C13   1   -0.025308    0.531680    0.379581    11.00000    0.02309    0.03772 =
         0.02163    0.00169    0.00603   -0.00490
C14   1   -0.016538    0.382818    0.372631    11.00000    0.02477    0.03427 =
         0.03281   -0.00149    0.00546   -0.01114
AFIX  43
H14   2   -0.045648    0.317669    0.373493    11.00000   -1.20000
AFIX   0
C15   1    0.034029    0.327852    0.364458    11.00000    0.02344    0.03701 =
         0.02090    0.00210    0.00387   -0.00834
C16   1    0.044099    0.178315    0.352854    11.00000    0.03333    0.03144 =
         0.03915   -0.00225    0.01017   -0.01108
AFIX  43
H16   2    0.015654    0.110884    0.353082    11.00000   -1.20000
AFIX   0
C17   1    0.093597    0.129465    0.341415    11.00000    0.04002    0.02795 =
         0.04165    0.00197    0.01261   -0.00251
AFIX  43
H17   2    0.099531    0.028379    0.332991    11.00000   -1.20000
AFIX   0
C18   1    0.136071    0.226325    0.341876    11.00000    0.03067    0.03857 =
         0.03659    0.00104    0.01080   -0.00026
AFIX  43
H18   2    0.170535    0.190551    0.332480    11.00000   -1.20000
AFIX   0
C19   1    0.128792    0.372183    0.355674    11.00000    0.02277    0.03119 =
         0.03147    0.00188    0.00609   -0.00592
AFIX  43
H19   2    0.158264    0.436383    0.357041    11.00000   -1.20000
AFIX   0
C20   1    0.077357    0.427985    0.367959    11.00000    0.02509    0.03046 =
         0.01952    0.00048    0.00534   -0.00351
HKLF 4
REM  [Pd(dipic)(acr)]
REM R1 =  0.0405 for   2263 Fo > 4sig(Fo)  and  0.0679 for all   3152 data
REM    244 parameters refined using      0 restraints
END
WGHT      0.0299      0.0000
REM Highest difference peak  1.209,  deepest hole -1.137,  1-sigma level  0.133
Q1    1   0.1328  0.8596  0.4027  11.00000  0.05    1.21
Q2    1   0.0988  0.7935  0.2923  11.00000  0.05    0.98
Q3    1   0.1534  0.7218  0.4884  11.00000  0.05    0.58
Q4    1   0.1197  0.5833  0.3968  11.00000  0.05    0.56
Q5    1   0.0922  0.7229  0.3581  11.00000  0.05    0.55
Q6    1   0.1245  0.7044  0.4174  11.00000  0.05    0.55
Q7    1   0.1696  0.7032  0.4382  11.00000  0.05    0.54
Q8    1   0.1468  0.5967  0.4094  11.00000  0.05    0.52
Q9    1  -0.0588  0.7585  0.4194  11.00000  0.05    0.52
Q10   1   0.1863  0.7506  0.4221  11.00000  0.05    0.51
Q11   1   0.0996  0.7644  0.3786  11.00000  0.05    0.51
Q12   1   0.0902  0.6456  0.3735  11.00000  0.05    0.50
Q13   1  -0.0036  0.5735  0.3748  11.00000  0.05    0.50
Q14   1   0.1521  0.2082  0.3371  11.00000  0.05    0.48
Q15   1   0.0867  0.5189  0.3389  11.00000  0.05    0.45
Q16   1   0.0766  0.5159  0.4016  11.00000  0.05    0.45
Q17   1   0.0975  0.4145  0.3280  11.00000  0.05    0.45
Q18   1   0.2197  0.8574  0.3036  11.00000  0.05    0.44
Q19   1   0.1979  0.6488  0.3015  11.00000  0.05    0.44
Q20   1  -0.0459  0.5923  0.3745  11.00000  0.05    0.44
;
