# Supplementary material for: (Acridine-κN)(pyridine-2,6-dicarboxyl­ato-κ3 O 2,N,O 6)palladium(II)
Source: Acta Crystallogr Sect E Struct Rep Online. 2012 Mar 21;68(Pt 4):m454. doi: 10.1107/S1600536812011385 (PMC3343851; doi:10.1107/S1600536812011385)
Supplement: Supplementary file 2 [file e-68-0m454-Isup2.hkl]

# 
# h,k,l, Fc-squared, Fo-squared, sigma(Fo-squared) and status flag 
# 
data_I
_shelx_title ' [Pd(dipic)(acr)]' 
_shelx_refln_list_code          4 
_shelx_F_calc_maximum      639.74 
_exptl_crystal_F_000      1792.00 
_reflns_d_resolution_high  0.8095 
 
loop_ 
 _symmetry_equiv_pos_as_xyz 
 'x, y, z' 
 '-x, y, -z+1/2' 
 'x+1/2, y+1/2, z' 
 '-x+1/2, y+1/2, -z+1/2' 
 '-x, -y, -z' 
 'x, -y, z-1/2' 
 '-x+1/2, -y+1/2, -z' 
 'x+1/2, -y+1/2, z-1/2' 
 
_cell_length_a    25.2988 
_cell_length_b     9.1932 
_cell_length_c    13.9172 
_cell_angle_alpha  90.000 
_cell_angle_beta   94.289 
_cell_angle_gamma  90.000 
 
_shelx_F_squared_multiplier     1.000 
 
loop_ 
 _refln_index_h 
 _refln_index_k 
 _refln_index_l 
 _refln_F_squared_calc 
 _refln_F_squared_meas 
 _refln_F_squared_sigma 
 _refln_observed_status 
   4   0   0    40694.69    45489.67   2056.83 o 
   6   0   0     2882.97     2439.32    305.69 o 
   8   0   0   112767.94   123472.92   5514.27 o 
  10   0   0    39680.75    43414.93   2017.40 o 
  12   0   0    34467.21    37120.47   1447.61 o 
  14   0   0    31869.71    31092.70   1872.05 o 
  16   0   0     7213.01     7236.74    460.82 o 
  18   0   0    48590.19    46946.80   4528.82 o 
  20   0   0    19864.94    19607.40   1781.89 o 
  22   0   0    21269.65    24491.31   2160.50 o 
  24   0   0       95.03      380.51    326.83 o 
  26   0   0     4992.17     4281.35    609.33 o 
  28   0   0      474.73      568.15    474.57 o 
   1   1   0    27400.88    28854.05    911.91 o 
   3   1   0    10271.62    11418.67    393.03 o 
   5   1   0     2426.34     2514.37    186.69 o 
   7   1   0       59.39        8.48     36.93 o 
   9   1   0      638.38      623.10     81.62 o 
  11   1   0      763.74      829.12    223.73 o 
  13   1   0     2664.40     2961.60    178.55 o 
  15   1   0     2724.27     2585.65    168.59 o 
  17   1   0       50.59       58.62     63.48 o 
  19   1   0    11409.07    11347.50   1433.57 o 
  21   1   0     6395.95     6303.82    534.13 o 
  23   1   0     1198.13     1111.44    290.60 o 
  25   1   0     1293.05      984.54    283.78 o 
  27   1   0      564.57      560.73    263.91 o 
  29   1   0      633.46      605.81    310.01 o 
   0   2   0   144008.61   166488.02   6631.65 o 
   2   2   0       84.01       66.88     37.48 o 
   4   2   0    88712.27    97928.16   3286.77 o 
   6   2   0    19821.25    20617.38    857.98 o 
   8   2   0    61683.82    65043.13   2114.89 o 
  10   2   0     7450.79     6994.53    389.32 o 
  12   2   0    43277.65    41436.31   1995.08 o 
  14   2   0     5283.75     4936.30    273.10 o 
  16   2   0    15413.66    15098.19    560.95 o 
  18   2   0    12413.76    12122.89    934.71 o 
  20   2   0     1881.72     1165.38    436.48 o 
  22   2   0    18138.58    18504.75   1238.77 o 
  24   2   0     6386.69     5767.20    627.05 o 
  26   2   0    13298.02    12823.77   1027.45 o 
  28   2   0       96.20      241.76    245.91 o 
  30   2   0     3924.39     3987.99    942.01 o 
   1   3   0     3798.52     3423.20    179.52 o 
   3   3   0    20711.68    20585.56    714.20 o 
   5   3   0    11640.01    11826.89    491.02 o 
   7   3   0    70656.90    74554.64   2756.96 o 
   9   3   0      578.80      639.36    118.86 o 
  11   3   0    10511.57     9785.08    403.09 o 
  13   3   0      315.23      334.07     85.71 o 
  15   3   0    17556.59    17621.23    689.88 o 
  17   3   0      739.79      774.37    130.34 o 
  19   3   0    12572.70    12311.89    848.29 o 
  21   3   0      111.06      431.92    215.76 o 
  23   3   0     6460.96     6298.81    573.99 o 
  25   3   0     3402.57     2615.66    441.48 o 
  27   3   0     6814.84     6252.77    624.15 o 
  29   3   0     5426.29     4596.24    598.92 o 
   0   4   0    11968.94    11145.00    548.64 o 
   2   4   0    11964.83    13122.42    514.52 o 
   4   4   0     7417.48     7160.81    361.95 o 
   6   4   0     1906.17     2010.42    160.25 o 
   8   4   0    39330.23    43487.10   1404.26 o 
  10   4   0     5686.27     5458.69    409.72 o 
  12   4   0     7105.10     7150.65    337.07 o 
  14   4   0     4498.42     4319.14    285.89 o 
  16   4   0     4421.16     4299.26    407.98 o 
  18   4   0     1584.34     1803.72    263.57 o 
  20   4   0     1361.10     1615.18    330.42 o 
  22   4   0     4242.31     3695.90    453.73 o 
  24   4   0     1108.02     1108.77    298.62 o 
  26   4   0     3178.51     2413.53    681.82 o 
  28   4   0       63.23      180.12    249.19 o 
   1   5   0     3622.66     2824.58    195.87 o 
   5   5   0     3671.23     3335.88    241.62 o 
   7   5   0    34333.11    35086.16   1177.31 o 
   9   5   0        2.62        3.93     61.53 o 
  11   5   0    20542.09    20485.67    855.48 o 
  13   5   0       49.06       33.28     84.16 o 
  15   5   0    11515.04    11930.74    517.86 o 
  17   5   0     3568.16     3497.81    263.02 o 
  19   5   0     7065.52     7651.48    481.53 o 
  21   5   0     4270.83     3361.02    454.79 o 
  23   5   0     8774.67     8498.53    693.60 o 
  25   5   0     5523.87     6436.16    856.95 o 
  27   5   0     3038.67     3624.52   1661.23 o 
   0   6   0     1632.58     1875.12    352.24 o 
   2   6   0        5.72       -9.97     68.39 o 
   4   6   0     2650.17     2449.44    236.40 o 
   6   6   0     2869.27     2635.35    243.36 o 
   8   6   0      709.88      554.91    142.76 o 
  10   6   0      390.45      404.71    134.42 o 
  12   6   0      714.47      591.70    160.72 o 
  14   6   0     6663.25     6078.26    409.61 o 
  16   6   0     1340.97     1437.78    222.63 o 
  18   6   0      958.82      977.93    248.36 o 
  20   6   0      288.62       -7.78    168.05 o 
  22   6   0      913.13      572.99    400.22 o 
  24   6   0      160.60      127.05    404.02 o 
  26   6   0       16.76     -341.75    347.71 o 
   1   7   0     8202.68     8093.28    510.07 o 
   3   7   0    13502.78    13962.04    960.57 o 
   5   7   0    10085.42     9364.42    619.80 o 
   7   7   0     1815.39     1850.43    233.83 o 
   9   7   0       13.05        3.13    107.16 o 
  11   7   0    12799.04    12352.16    634.01 o 
  13   7   0     1273.00      932.48    205.50 o 
  15   7   0     9401.79     9053.54    531.04 o 
  17   7   0      380.04      270.42    174.07 o 
  19   7   0    12175.05    11825.20    870.82 o 
  21   7   0     2281.99     1591.40   1095.45 o 
  23   7   0     5106.32     5375.59    960.54 o 
   0   8   0     2337.10     2712.52    497.23 o 
   2   8   0       79.57      -49.14    117.01 o 
   4   8   0     4426.39     4227.36    407.28 o 
   6   8   0      845.63      917.00    218.89 o 
   8   8   0      227.79      142.63    132.04 o 
  10   8   0     3152.22     3260.28    401.07 o 
  12   8   0     1313.92     1419.81    286.21 o 
  14   8   0      431.87      208.02    178.89 o 
  16   8   0      653.46      409.19    201.73 o 
  18   8   0      843.46      786.90    392.62 o 
  20   8   0       20.25      -71.25    260.69 o 
  22   8   0     1147.59      306.88    770.52 o 
   1   9   0     2190.22     2447.90    377.47 o 
   3   9   0     2307.11     2056.18    548.25 o 
   5   9   0     1366.69     1403.60    451.83 o 
   7   9   0     5274.44     4414.27    455.58 o 
   9   9   0       67.85      162.84    172.24 o 
  11   9   0     4567.75     5187.42    515.56 o 
  13   9   0     1269.90      989.43    283.58 o 
  15   9   0     6745.29     5784.35    534.25 o 
  17   9   0      761.72      881.22    780.26 o 
   0  10   0     2098.98     1708.73    488.82 o 
   2  10   0      207.57      247.62    173.20 o 
   4  10   0     7341.43     8248.54    863.69 o 
   6  10   0     1384.47     1442.75    380.46 o 
   8  10   0     3199.49     4001.90    496.07 o 
  10  10   0     1183.23     1222.14    316.36 o 
  12  10   0     1681.44     1346.05    597.96 o 
  14  10   0     1455.02     1318.32    322.33 o 
   1  11   0       86.10     -203.99    203.99 o 
   3  11   0       74.89        9.59    179.53 o 
   5  11   0       16.28       95.68    154.06 o 
   7  11   0      416.04      279.43    208.74 o 
 -29   1   1       47.66      104.54    220.99 o 
 -27   1   1     9438.13     9640.91    756.13 o 
 -25   1   1      386.60      643.33    254.09 o 
 -23   1   1    19081.72    21486.33   1400.53 o 
 -21   1   1     1308.28     1395.06    337.91 o 
 -19   1   1     7837.57     7412.87    652.64 o 
 -17   1   1    36644.43    36941.65   2033.38 o 
 -15   1   1     9116.13     9271.17    475.60 o 
 -13   1   1    16677.43    15112.75    867.71 o 
 -11   1   1       53.22       39.34     64.99 o 
  -9   1   1    75947.95    80907.59   3059.44 o 
  -7   1   1      776.44      990.46    175.67 o 
  -5   1   1    69783.20    79371.38   2520.58 o 
  -3   1   1    11956.48    12642.07    433.77 o 
   1   1   1    19060.18    18287.95    854.63 o 
   3   1   1    52943.46    48988.33   2983.27 o 
   5   1   1   138080.67   145022.89   5194.58 o 
   7   1   1     5880.24     5234.66    231.82 o 
   9   1   1    18466.51    17496.22    589.79 o 
  11   1   1    34811.35    34529.19   1126.82 o 
  13   1   1    50829.80    51443.93   1923.23 o 
  15   1   1     4736.88     4453.10    235.56 o 
  17   1   1    22884.09    24123.34    888.19 o 
  19   1   1    12205.51    11232.40    741.30 o 
  21   1   1     3353.31     3341.37    401.15 o 
  23   1   1      236.75      248.35    201.53 o 
  25   1   1     7646.53     8924.81    817.76 o 
  27   1   1        9.16     -135.22    212.99 o 
  29   1   1     8366.79     9262.86   1240.81 o 
 -30   2   1     1346.78      281.52    340.23 o 
 -28   2   1     2519.58     2983.04    557.73 o 
 -26   2   1     2080.74     1469.62    468.66 o 
 -24   2   1     7620.43     8382.87    684.72 o 
 -22   2   1       63.72        5.10    151.15 o 
 -20   2   1     1746.73     1702.14    382.05 o 
 -18   2   1        2.70      -40.60     82.28 o 
 -16   2   1     1781.85     1603.34    176.30 o 
 -14   2   1      789.04      845.21    103.01 o 
 -12   2   1      780.42      498.63     84.33 o 
 -10   2   1     1360.11     1462.38    122.95 o 
  -8   2   1    10497.97    11008.51    540.11 o 
  -6   2   1      225.20      135.07     51.11 o 
  -4   2   1    12466.84    12727.71    427.73 o 
  -2   2   1     1540.13     1568.65    123.30 o 
   0   2   1    15919.20    16434.84    711.22 o 
   2   2   1      385.80      544.76    123.38 o 
   4   2   1    92266.99    87570.84   5924.26 o 
   6   2   1    17676.58    17483.63    593.18 o 
   8   2   1     5757.45     6179.20    267.09 o 
  10   2   1    20731.62    20607.72    705.18 o 
  12   2   1     4511.03     5397.62    447.75 o 
  14   2   1     4591.43     4167.59    266.65 o 
  16   2   1      165.79       -9.96     79.28 o 
  18   2   1     5708.96     5556.15    312.25 o 
  20   2   1      930.39      635.10    226.76 o 
  22   2   1     1019.63      970.84    278.19 o 
  24   2   1     5625.80     5625.18    617.22 o 
  26   2   1     3135.71     2159.00    580.91 o 
  28   2   1     5881.51     5513.02    685.77 o 
  30   2   1       44.33       39.05    282.18 o 
 -29   3   1       47.06      318.12    273.54 o 
 -27   3   1     7891.59     7198.84    983.10 o 
 -25   3   1     3123.62     1724.59    755.41 o 
 -23   3   1     4150.74     3630.17    513.43 o 
 -21   3   1     2431.80     2871.81    440.77 o 
 -19   3   1     2062.94     2113.04    374.20 o 
 -17   3   1     4779.85     4440.65    259.85 o 
 -15   3   1     1138.19     1003.08    166.43 o 
 -13   3   1     3440.44     2649.44    189.95 o 
 -11   3   1     1212.19      848.11    115.41 o 
  -9   3   1    43352.87    45292.35   1794.46 o 
  -7   3   1      412.54      443.87     81.78 o 
  -5   3   1    20948.81    22162.32    737.94 o 
  -3   3   1      854.60      961.28    175.80 o 
  -1   3   1    41903.61    42825.20   1433.44 o 
   1   3   1     1578.33     2029.70    155.32 o 
   3   3   1    89918.19    91761.05   3610.99 o 
   5   3   1    11545.08    11515.15    513.82 o 
   7   3   1    47381.14    49570.90   1877.66 o 
   9   3   1     1865.57     1328.75    182.91 o 
  11   3   1    21981.33    20836.03    824.74 o 
  13   3   1    24104.85    25610.16   1080.54 o 
  15   3   1     5574.71     5262.33    287.77 o 
  17   3   1    11183.42    10460.20    457.28 o 
  19   3   1     3781.79     4080.27    322.83 o 
  21   3   1    16749.75    16365.87   1005.18 o 
  23   3   1     1378.95     1063.92    292.53 o 
  25   3   1     6946.29     7782.26    842.65 o 
  27   3   1       92.28      240.90    276.99 o 
  29   3   1     2042.28     2009.91    498.89 o 
 -28   4   1     4973.87     5207.38    586.36 o 
 -26   4   1     3810.08     3628.12    495.16 o 
 -24   4   1    12163.72    13110.98    912.63 o 
 -22   4   1     1588.17     1841.54    359.85 o 
 -20   4   1    20467.25    19560.17   2012.12 o 
 -18   4   1      362.81      339.20    149.61 o 
 -16   4   1    27554.12    27748.67    972.97 o 
 -14   4   1     1618.60     1597.97    169.06 o 
 -12   4   1    24073.21    23357.40    820.92 o 
 -10   4   1     2228.42     2087.71    172.24 o 
  -8   4   1    39618.66    41086.79   1489.61 o 
  -6   4   1     9946.37     9753.09    438.28 o 
  -4   4   1    39139.37    43527.55   1706.00 o 
  -2   4   1    21713.67    21365.39    837.51 o 
   0   4   1     7051.15     5784.22    301.20 o 
   2   4   1    58148.12    61798.28   2026.35 o 
   4   4   1    11350.33    11601.20    515.56 o 
   6   4   1    35902.09    35099.65   1128.53 o 
   8   4   1     1154.94     1371.91    149.86 o 
  10   4   1    20722.12    20144.82    826.44 o 
  12   4   1     3708.85     3859.20    243.47 o 
  14   4   1    12833.30    11674.31    556.93 o 
  16   4   1     2753.07     2602.83    230.99 o 
  18   4   1     3034.04     3054.97    278.24 o 
  20   4   1     4632.44     4527.96    417.40 o 
  22   4   1    10378.92     8623.72   1440.57 o 
  24   4   1     2803.34     2372.91    590.51 o 
  26   4   1     4447.48     3910.49    528.33 o 
  28   4   1     2640.58     2746.65    790.85 o 
 -27   5   1     1984.58     1877.25    579.50 o 
 -25   5   1     1314.67     1119.03    471.01 o 
 -23   5   1      269.06      392.75    341.98 o 
 -21   5   1      761.92      985.72    296.14 o 
 -19   5   1     1096.28     1148.76    209.81 o 
 -17   5   1       45.47      110.90    115.99 o 
 -15   5   1        0.89       11.39    109.74 o 
 -13   5   1     6084.27     5570.20    357.14 o 
 -11   5   1       56.68       21.65     78.24 o 
  -9   5   1    10762.96    10657.11    511.72 o 
  -7   5   1      469.38      402.30     83.37 o 
  -5   5   1    10377.60    10286.54    488.34 o 
  -3   5   1    11986.31    13111.39    576.09 o 
  -1   5   1     4211.83     4251.92    337.59 o 
   1   5   1     1438.06     1567.04    198.11 o 
   3   5   1     2049.87     1846.31    179.69 o 
   5   5   1      933.70      955.42    149.51 o 
   7   5   1      348.69      307.70     85.48 o 
   9   5   1      229.70      240.96     92.55 o 
  11   5   1     2674.51     2490.94    289.28 o 
  13   5   1     3808.67     3729.77    263.69 o 
  15   5   1     3279.28     3379.06    254.85 o 
  17   5   1      992.65      865.09    164.96 o 
  19   5   1       97.78      204.83    150.95 o 
  21   5   1      466.69      699.66    249.96 o 
  23   5   1      648.96      637.39    257.63 o 
  25   5   1     1146.12     1302.53    354.23 o 
  27   5   1       71.81      517.30    421.04 o 
 -26   6   1     2335.12     2845.29    677.22 o 
 -24   6   1     6402.69     6500.63    888.00 o 
 -22   6   1     1151.07     1466.03    497.07 o 
 -20   6   1    24438.32    25743.21   1588.35 o 
 -18   6   1      400.05      407.32    208.60 o 
 -16   6   1    14981.57    14937.38    720.39 o 
 -14   6   1     1637.49     1350.25    218.04 o 
 -12   6   1    50121.89    50836.67   1902.52 o 
 -10   6   1      374.53      397.75    135.24 o 
  -8   6   1    21349.30    20820.83    866.11 o 
  -6   6   1     4393.76     4183.91    347.84 o 
  -4   6   1    44127.26    45324.00   1668.78 o 
  -2   6   1    17264.63    17754.71    759.31 o 
   0   6   1    14652.52    14043.82    585.34 o 
   2   6   1    21795.11    22543.32    739.41 o 
   4   6   1     4446.09     3415.82    369.77 o 
   6   6   1    38905.67    38039.34   1715.75 o 
   8   6   1     1573.86     1754.63    211.01 o 
  10   6   1    22725.87    23641.04   1267.59 o 
  12   6   1     1593.76     1618.06    232.67 o 
  14   6   1    25283.48    25031.85   1470.82 o 
  16   6   1      175.87      216.20    147.13 o 
  18   6   1    10977.43    11405.74    822.88 o 
  20   6   1     4638.33     3369.21    951.67 o 
  22   6   1     6446.32     4987.37   2809.64 o 
  24   6   1     3032.26     1817.62    873.37 o 
  26   6   1     3088.46     2239.21   1639.14 o 
 -23   7   1      412.49       19.61    393.91 o 
 -21   7   1      203.57      334.57    365.13 o 
 -19   7   1      676.33      643.04    248.74 o 
 -17   7   1      738.43      313.38    207.12 o 
 -15   7   1      176.65      -32.78    132.80 o 
 -13   7   1     1547.83     1041.64    398.48 o 
 -11   7   1      288.10      268.20    130.99 o 
  -9   7   1     1337.62     1441.69    221.19 o 
  -7   7   1       80.97       22.11    117.59 o 
  -5   7   1     3525.84     2882.59    272.97 o 
  -3   7   1      496.91      401.60    206.65 o 
  -1   7   1      984.34     1074.45    226.59 o 
   1   7   1       18.57      -16.76    106.46 o 
   3   7   1     1726.27     1631.15    433.17 o 
   5   7   1     2100.98     1901.63    300.84 o 
   7   7   1     8922.71     8161.70    571.65 o 
   9   7   1       77.70      114.43    119.42 o 
  11   7   1     1332.31     1348.51    216.81 o 
  13   7   1      256.34      184.88    131.85 o 
  15   7   1       99.45      109.03    135.06 o 
  17   7   1      836.48      837.02    198.36 o 
  19   7   1        9.40     -177.90    177.90 o 
  21   7   1      316.16      287.34    308.35 o 
  23   7   1       20.92      266.92    399.08 o 
 -22   8   1      657.23      461.49    979.54 o 
 -20   8   1     7692.80     7111.07    760.23 o 
 -18   8   1      121.06      -38.47    214.53 o 
 -16   8   1     9218.01     9420.93    655.66 o 
 -14   8   1       53.27       74.59    128.84 o 
 -12   8   1    14009.98    15144.31    892.58 o 
 -10   8   1     2364.02     2748.44    350.37 o 
  -8   8   1     9387.51     9867.55    666.63 o 
  -6   8   1     4794.28     4358.00    415.74 o 
  -4   8   1    12916.90    13605.34    809.78 o 
  -2   8   1     5093.00     5716.51    475.91 o 
   0   8   1     4941.88     3985.88    394.22 o 
   2   8   1     8683.99     8165.97    545.79 o 
   4   8   1     1968.78     1593.00    290.25 o 
   6   8   1     6877.40     7260.76    551.15 o 
   8   8   1       13.51       -8.99    136.91 o 
  10   8   1    14901.33    16024.77    944.22 o 
  12   8   1        0.51       23.66    141.28 o 
  14   8   1     9428.69    10061.26    680.43 o 
  16   8   1      470.89      538.35    207.89 o 
  18   8   1     7441.21     7449.39   1055.31 o 
  20   8   1     1463.10     1410.62    438.14 o 
 -17   9   1     1750.64     1885.13    503.06 o 
 -15   9   1     2282.15     2327.89    493.15 o 
 -13   9   1     1884.40     1698.31    333.30 o 
 -11   9   1       99.18      182.98    169.44 o 
  -9   9   1     1522.51     1394.27    292.71 o 
  -7   9   1      491.01      840.53    260.70 o 
  -5   9   1     8926.90     8409.10    646.16 o 
  -3   9   1      137.55       -4.05    131.86 o 
  -1   9   1     6707.27     7020.52    558.12 o 
   1   9   1     1086.98      959.11    233.19 o 
   3   9   1     4622.67     4256.75    444.72 o 
   5   9   1       47.08       95.24    149.78 o 
   7   9   1     6596.13     7094.50    580.97 o 
   9   9   1     3001.07     3045.86    727.04 o 
  11   9   1      679.02      904.50    248.00 o 
  13   9   1     2446.80     3123.67    493.61 o 
  15   9   1     1977.27     1977.66    411.47 o 
  17   9   1     2049.09     2144.08    531.99 o 
 -14  10   1      296.07       35.18    208.61 o 
 -12  10   1     1310.97     1164.77    348.01 o 
 -10  10   1      300.68      418.05    231.26 o 
  -8  10   1     1034.60     1507.27    318.89 o 
  -6  10   1      930.66     1087.22    281.72 o 
  -4  10   1     3099.93     3256.48    463.87 o 
  -2  10   1     2529.81     2252.26    437.89 o 
   0  10   1      536.33      530.75    221.61 o 
   2  10   1      632.74      565.95    233.45 o 
   4  10   1      481.25      338.53    365.98 o 
   6  10   1     1288.17     1141.10    473.97 o 
   8  10   1      412.48       61.35    230.00 o 
  10  10   1      983.51     1211.02    316.81 o 
  12  10   1      479.47      552.71    244.60 o 
  14  10   1     1272.85     1568.93    489.45 o 
  -7  11   1      829.22      339.19    199.39 o 
  -5  11   1     5525.09     3723.25   2093.75 o 
  -3  11   1     1067.25      458.78    558.30 o 
  -1  11   1     2319.85     2480.73    451.00 o 
   1  11   1       45.59       47.44    203.99 o 
   3  11   1     4920.22     5954.08    628.06 o 
   5  11   1      846.31      339.99    167.28 o 
   7  11   1     3314.42     2216.09   1491.87 o 
 -30   0   2      237.92      404.26    394.76 o 
 -28   0   2     9575.35     8354.11   1165.76 o 
 -26   0   2       44.41      -61.76    258.90 o 
 -24   0   2    34091.56    31192.74   2680.67 o 
 -22   0   2     9935.21     9909.87   1153.88 o 
 -20   0   2    13689.67    14678.35   1450.78 o 
 -18   0   2    32217.12    32642.58   2615.11 o 
 -16   0   2    10468.30    10409.62   1059.35 o 
 -14   0   2    71559.34    73238.31   5209.80 o 
 -12   0   2      981.20     1032.74    364.83 o 
 -10   0   2    22925.17    22173.58   1732.96 o 
  -8   0   2     1011.49      996.16    249.87 o 
  -6   0   2    62838.14    66601.02   3024.15 o 
  -4   0   2     5080.94     5637.15    311.91 o 
  -2   0   2   145795.03   172828.20   7656.37 o 
   0   0   2    22458.43    23613.91   1477.38 o 
   2   0   2   125631.84   143818.59   7337.51 o 
   6   0   2    44522.86    46727.60   2893.49 o 
   8   0   2    52056.25    53689.39   2246.10 o 
  10   0   2    27164.33    30905.82   2315.83 o 
  12   0   2    38302.32    40919.52   2438.50 o 
  14   0   2    24074.21    25369.03    985.55 o 
  16   0   2    58729.02    69467.63   3695.43 o 
  18   0   2     1039.85     1744.19    572.89 o 
  20   0   2    15438.84    17192.48    881.70 o 
  22   0   2     1036.06      909.22    320.42 o 
  24   0   2    16282.03    15738.65   1626.55 o 
  26   0   2      165.62      139.66    321.13 o 
  28   0   2    16196.04    16380.43   1770.01 o 
  30   0   2     1026.23      -45.60    261.27 o 
 -31   1   2      175.21      -27.99    174.79 o 
 -29   1   2       14.48      -55.49    234.44 o 
 -27   1   2     1573.54     1464.78    352.26 o 
 -25   1   2     2327.98     2423.04    466.82 o 
 -23   1   2     1865.22     2353.32    434.87 o 
 -21   1   2      214.92      272.04    196.54 o 
 -19   1   2      684.28      434.46    234.82 o 
 -17   1   2     6785.35     6029.15    561.50 o 
 -15   1   2       61.31      177.64    143.58 o 
 -13   1   2    18604.44    18854.50    813.33 o 
 -11   1   2     1346.38     1943.88    202.37 o 
  -9   1   2     5931.99     5993.62    310.99 o 
  -7   1   2       98.22       78.25     36.75 o 
  -5   1   2    14520.32    15185.17    530.04 o 
  -3   1   2    12130.78    12382.98    488.59 o 
  -1   1   2     4233.79     4392.94    250.50 o 
   1   1   2     2763.92     2680.07    151.15 o 
   5   1   2    54554.24    53276.07   3675.88 o 
   7   1   2      463.57      482.49     73.94 o 
   9   1   2    16270.90    15624.47    758.64 o 
  11   1   2    13611.78    15209.39    588.90 o 
  13   1   2     4308.84     4178.63    228.00 o 
  15   1   2       56.23       26.24     65.38 o 
  17   1   2     2175.13     2188.18    196.51 o 
  19   1   2     1037.15     1029.91    149.28 o 
  21   1   2      330.30       38.82    203.07 o 
  23   1   2       64.84       79.70    214.29 o 
  25   1   2       33.94       17.52    215.61 o 
  27   1   2     1070.74     1030.59    368.05 o 
  29   1   2       19.66      -38.02    274.32 o 
 -30   2   2       65.20      274.37    183.45 o 
 -28   2   2     8560.92     8780.54    762.96 o 
 -26   2   2      265.89      381.34    210.07 o 
 -24   2   2    13057.21    14967.68   1744.26 o 
 -22   2   2     1456.80     1513.62    305.22 o 
 -20   2   2    13836.92    14225.59    885.75 o 
 -18   2   2    13759.28    13823.77    939.09 o 
 -16   2   2     6854.21     7151.69    591.88 o 
 -14   2   2    18475.89    18754.92    836.66 o 
 -12   2   2     1678.65     1537.99    128.68 o 
 -10   2   2    76562.59    90820.70   2940.48 o 
  -8   2   2    14447.57    15787.12    579.88 o 
  -6   2   2    50400.08    54165.63   1681.07 o 
  -4   2   2     4517.63     4720.99    294.81 o 
   0   2   2     1393.61     1224.19    223.75 o 
   4   2   2   139384.45   148047.95   4456.63 o 
   6   2   2     6492.16     5548.96    257.49 o 
   8   2   2    65494.51    67986.00   2339.00 o 
  10   2   2    78502.66    85525.43   3208.72 o 
  12   2   2    38639.78    34953.12   1631.07 o 
  14   2   2     2407.68     2102.47    211.94 o 
  16   2   2    30426.29    31474.33   1086.16 o 
  18   2   2      485.89      530.93    122.65 o 
  20   2   2    16414.39    18300.48    840.99 o 
  22   2   2       66.56      190.23    210.35 o 
  24   2   2    14133.59    15210.72   1618.95 o 
  26   2   2      576.70      558.43    278.45 o 
  28   2   2     7085.74     7417.14    790.65 o 
  30   2   2      148.03      265.54    316.75 o 
 -29   3   2     5447.88     5426.05    751.04 o 
 -27   3   2     1812.02     2233.61    484.44 o 
 -25   3   2     3780.57     3867.87    560.74 o 
 -23   3   2       91.01      377.87    218.45 o 
 -21   3   2    18395.02    16062.95   1292.35 o 
 -19   3   2      496.28      434.13    200.68 o 
 -17   3   2    11836.59    12619.41    771.75 o 
 -15   3   2     2261.44     2057.40    267.02 o 
 -13   3   2    19689.23    18560.39    846.68 o 
 -11   3   2    17886.97    19630.22    806.12 o 
  -7   3   2     3303.65     3405.73    360.43 o 
  -5   3   2     9823.42    10317.84    407.75 o 
  -3   3   2     8358.76     8120.73    372.13 o 
  -1   3   2    14991.92    14227.80    971.94 o 
   1   3   2    11705.57    10899.13    493.74 o 
   3   3   2    16250.13    17518.54    633.25 o 
   5   3   2    39844.03    38126.02   1220.67 o 
   7   3   2      347.72      314.60     82.73 o 
   9   3   2    68340.88    73353.89   2408.94 o 
  11   3   2      497.15      333.91     92.56 o 
  13   3   2     6040.69     5496.49    288.02 o 
  15   3   2     1581.48     1585.86    177.32 o 
  17   3   2     4019.07     3987.55    294.42 o 
  19   3   2     3271.65     3401.65    289.59 o 
  21   3   2     3664.33     3636.28    724.92 o 
  23   3   2      852.57      502.94    369.08 o 
  25   3   2      656.72      931.48    345.89 o 
  27   3   2     8432.22     7873.28    705.35 o 
  29   3   2      553.36      517.27    343.94 o 
 -28   4   2      573.85      558.26    330.80 o 
 -26   4   2      551.62      404.12    276.71 o 
 -24   4   2     3290.75     2708.71    530.84 o 
 -22   4   2     2301.49     2312.77    524.74 o 
 -20   4   2      226.29       75.42    180.29 o 
 -18   4   2      115.29      122.66    109.34 o 
 -16   4   2     5470.04     5641.67    352.43 o 
 -14   4   2     8634.55     8885.35    394.33 o 
 -12   4   2     1980.88     2196.88    184.47 o 
 -10   4   2     4724.42     4174.17    238.28 o 
  -8   4   2     1914.56     1875.39    222.04 o 
  -6   4   2    17760.85    18673.95    764.73 o 
  -4   4   2      895.81      537.45    174.14 o 
  -2   4   2      409.12      294.33    112.25 o 
   0   4   2     1084.84     1055.83    163.96 o 
   2   4   2     7677.51     6901.70    317.52 o 
   4   4   2    11314.65    11622.87    490.33 o 
   6   4   2    23673.35    25596.98    979.94 o 
   8   4   2    30221.65    30529.29   1014.31 o 
  10   4   2     1182.69      775.99    123.50 o 
  12   4   2     5427.96     5184.79    300.79 o 
  14   4   2     7138.30     7043.99    356.72 o 
  16   4   2    11639.96    10816.08    488.10 o 
  18   4   2      382.18      272.67    131.76 o 
  20   4   2     4113.15     4393.42    364.27 o 
  22   4   2      339.05      482.46    254.17 o 
  24   4   2     4653.91     4545.50    518.12 o 
  26   4   2       57.05      191.77    259.69 o 
  28   4   2     1720.85     1257.80    819.69 o 
 -27   5   2     1790.74     1473.33    551.57 o 
 -25   5   2     9335.03    10246.05   1089.03 o 
 -23   5   2      167.41      298.39    325.39 o 
 -21   5   2    18502.30    17051.40   1407.57 o 
 -19   5   2        5.05        3.97    118.81 o 
 -17   5   2    18830.62    20819.79    932.76 o 
 -15   5   2     6868.62     6432.65    346.26 o 
 -13   5   2    16300.96    16732.29    651.50 o 
 -11   5   2    11312.36    11463.33    752.13 o 
  -9   5   2    18154.27    19276.21    820.92 o 
  -7   5   2    17335.88    18092.35    766.76 o 
  -5   5   2    18121.24    17327.08    970.08 o 
  -3   5   2    19243.13    19481.45    806.66 o 
  -1   5   2     7963.93     7487.32    387.85 o 
   1   5   2    21257.84    19764.14   1910.63 o 
   3   5   2      787.75      623.31    112.75 o 
   5   5   2    23264.65    22877.03    905.87 o 
   7   5   2     1752.90     1311.68    147.07 o 
   9   5   2    25151.70    24216.22    862.75 o 
  11   5   2     2264.89     1806.22    194.71 o 
  13   5   2    11255.31    10420.42   1267.95 o 
  15   5   2     3279.24     3612.78    265.47 o 
  17   5   2     3540.25     3458.43    281.45 o 
  19   5   2     5231.38     4704.10    777.45 o 
  21   5   2     4656.43     4892.23    530.02 o 
  23   5   2     4445.07     3869.83    671.06 o 
  25   5   2     1435.21     1681.26    409.34 o 
  27   5   2     4344.96     2665.46   1102.57 o 
 -26   6   2        3.71      281.61    403.01 o 
 -24   6   2        0.26      125.79    346.38 o 
 -22   6   2      228.87      349.72    340.12 o 
 -20   6   2     1207.53     1146.88    441.21 o 
 -18   6   2      236.24      179.97    179.93 o 
 -16   6   2       82.22       69.90    127.73 o 
 -14   6   2      100.54      151.95    129.61 o 
 -12   6   2       93.58       98.19    115.00 o 
 -10   6   2       17.91       -4.56     90.98 o 
  -8   6   2      653.13      698.90    159.63 o 
  -6   6   2     4260.72     4444.01    318.64 o 
  -4   6   2     6059.97     5745.19    367.04 o 
  -2   6   2     2440.48     2460.91    260.28 o 
   0   6   2       39.68      150.69    103.98 o 
   2   6   2      107.61       81.97    114.31 o 
   4   6   2      245.83      254.83    102.35 o 
   6   6   2      122.36      -40.47    103.06 o 
   8   6   2      728.24      756.53    157.49 o 
  10   6   2      282.72      217.54    105.48 o 
  12   6   2       12.16        4.29     96.74 o 
  14   6   2     1218.60     1037.04    205.46 o 
  16   6   2      758.52      627.48    199.11 o 
  18   6   2      555.34      385.33    183.78 o 
  20   6   2      173.93       96.05    179.48 o 
  22   6   2      187.27      169.17    360.16 o 
  24   6   2      406.88      112.07    368.20 o 
 -23   7   2      217.37      443.83    374.25 o 
 -21   7   2     9689.66    10599.30   1098.99 o 
 -19   7   2      536.52      457.04    220.29 o 
 -17   7   2    10491.49    11765.46    795.40 o 
 -15   7   2      961.03      945.01    204.62 o 
 -13   7   2    19594.13    19372.99   1187.36 o 
 -11   7   2     3789.22     3915.79    344.31 o 
  -9   7   2     7044.56     7055.20    451.91 o 
  -7   7   2    11982.24    11534.33    719.26 o 
  -5   7   2     9738.22     9631.22    521.74 o 
  -3   7   2    18077.94    18011.00    815.32 o 
  -1   7   2    10049.96     9792.13    629.47 o 
   1   7   2    24833.11    24737.32   1412.36 o 
   3   7   2     1257.55     1110.22    221.13 o 
   5   7   2    13593.38    12770.47    764.95 o 
   7   7   2      305.70      182.01    141.42 o 
   9   7   2     6421.93     6751.65    519.12 o 
  11   7   2     3393.58     2953.75    516.99 o 
  13   7   2     9850.53    10837.97    600.77 o 
  15   7   2     1387.02     1226.09    229.16 o 
  17   7   2     6296.49     6837.98    707.13 o 
  19   7   2     3980.94     3872.12    463.35 o 
  21   7   2     1983.04     2419.88    426.40 o 
  23   7   2     3595.86     3219.12    675.04 o 
 -22   8   2      313.51     -143.60    439.18 o 
 -20   8   2     1164.71      765.80    751.99 o 
 -18   8   2     1053.88     1187.35    329.77 o 
 -16   8   2      868.84      609.15    264.46 o 
 -14   8   2     1566.10     1519.67    298.95 o 
 -12   8   2       52.84        6.22    175.67 o 
 -10   8   2      142.87        5.21    143.37 o 
  -8   8   2      168.15      252.43    157.01 o 
  -6   8   2      120.62      -31.29    122.92 o 
  -4   8   2      139.95      155.63    139.32 o 
  -2   8   2     3484.24     3648.26    396.38 o 
   0   8   2      442.71      519.15    260.90 o 
   2   8   2     1660.97     1811.73    287.45 o 
   4   8   2        1.98     -109.24    123.42 o 
   6   8   2     1422.33     1566.37    290.06 o 
   8   8   2     2412.26     2629.99    409.17 o 
  10   8   2       94.49      152.02    159.97 o 
  12   8   2     3552.03     3939.47    579.01 o 
  14   8   2        9.57      -37.66    131.93 o 
  16   8   2     2471.19     2064.58    531.75 o 
  18   8   2       18.04      110.27    270.41 o 
  20   8   2      650.01      717.24    380.25 o 
 -17   9   2     3106.99     3101.89    646.13 o 
 -15   9   2     2486.18     2334.52    387.28 o 
 -13   9   2     5026.83     5096.27    507.60 o 
 -11   9   2     1025.74     1130.06    291.09 o 
  -9   9   2     5096.21     5893.51    830.55 o 
  -7   9   2     3382.30     3688.39    449.81 o 
  -5   9   2     5005.33     4663.51    467.81 o 
  -3   9   2     1378.42     1487.52    307.90 o 
  -1   9   2     2084.58     1777.59    586.72 o 
   1   9   2     6974.93     7746.16    591.76 o 
   3   9   2      527.32      488.56    183.61 o 
   5   9   2     4283.72     4470.35    457.31 o 
   7   9   2     1176.95     1004.54    258.26 o 
   9   9   2     4997.72     5417.78    516.56 o 
  11   9   2        8.67       58.30    152.19 o 
  13   9   2     6306.02     6378.57    738.03 o 
  15   9   2       25.38      -46.25    189.62 o 
  17   9   2     1342.75     1734.81    398.51 o 
 -14  10   2     2831.93     2955.98   1102.84 o 
 -12  10   2      812.38      771.83    269.36 o 
 -10  10   2     4673.52     4930.33    518.57 o 
  -8  10   2      165.99      268.91    202.20 o 
  -6  10   2     4560.58     4929.76    523.16 o 
  -4  10   2       27.79     -179.28    179.28 o 
  -2  10   2     5676.55     6123.98    565.16 o 
   0  10   2     1953.69     2058.90    355.56 o 
   2  10   2     1661.45     1779.69    359.86 o 
   4  10   2     1050.48      985.59    292.73 o 
   6  10   2     3945.49     4501.03    512.73 o 
   8  10   2     4369.73     4049.47    642.99 o 
  10  10   2     1834.23     1812.92    368.45 o 
  12  10   2     3779.06     4130.62    643.35 o 
  -5  11   2     2188.09     1933.28    512.78 o 
  -3  11   2     1862.32      692.72    601.81 o 
  -1  11   2       28.06      -15.52    201.33 o 
   1  11   2      321.44      654.56    267.54 o 
   3  11   2        0.14     -100.18    187.09 o 
   5  11   2      643.45      278.64    317.33 o 
 -29   1   3     4888.28     3830.91    729.01 o 
 -27   1   3     1203.87     1515.29    803.30 o 
 -25   1   3     8765.53     9593.33    846.44 o 
 -23   1   3     3216.49     4006.72    526.78 o 
 -21   1   3     6145.68     6587.73    624.22 o 
 -19   1   3    51722.87    50255.84   4091.31 o 
 -17   1   3     7764.11     7404.35    632.18 o 
 -15   1   3    27991.78    27876.04   1582.86 o 
 -13   1   3      906.59      905.21    140.92 o 
 -11   1   3    23020.21    26309.82   3125.73 o 
  -9   1   3      621.03      765.26    112.86 o 
  -7   1   3    22123.30    21629.26    738.07 o 
  -5   1   3     2587.01     2509.80    141.92 o 
  -3   1   3       50.39      111.17     58.17 o 
  -1   1   3    67427.76    73982.05   3184.56 o 
   1   1   3    32086.42    30263.89   1147.46 o 
   3   1   3    45428.14    45816.24   1503.81 o 
   5   1   3    39210.02    36992.13   1240.60 o 
   9   1   3     9423.51    10043.77    885.71 o 
  11   1   3    28075.91    24934.18    843.06 o 
  13   1   3     2158.35     1993.38    182.71 o 
  15   1   3    70160.63    76461.90   2404.11 o 
  17   1   3      857.63      794.21    138.03 o 
  19   1   3    12527.78    13897.34    545.45 o 
  21   1   3     4085.00     4302.70    307.45 o 
  23   1   3    17584.70    15720.21   2462.62 o 
  25   1   3     1500.93     1497.44    385.72 o 
  27   1   3     7368.83     7093.82   1072.65 o 
  29   1   3      789.21     -104.51    403.55 o 
 -30   2   3      355.53      346.52    233.28 o 
 -28   2   3     1181.17      957.77    318.62 o 
 -26   2   3     4896.09     4717.86    510.60 o 
 -24   2   3     1041.68      693.90    256.30 o 
 -22   2   3        8.14       31.86    175.35 o 
 -20   2   3      170.38       -3.11    178.28 o 
 -18   2   3     8478.67     7910.23    889.52 o 
 -16   2   3     1433.53     1442.05    178.45 o 
 -14   2   3    22279.19    24674.57   1059.94 o 
 -12   2   3    12257.35    12666.83    489.86 o 
 -10   2   3     9100.10     8717.50    363.73 o 
  -8   2   3    13549.55    13808.09    541.68 o 
  -6   2   3     1565.26     2325.10    149.39 o 
  -4   2   3    35289.67    36187.24   1289.95 o 
  -2   2   3     3516.11     3226.80    219.32 o 
   0   2   3    11320.75     9765.67    523.17 o 
   2   2   3    10083.33     9864.21    407.12 o 
   4   2   3    41353.99    39791.57   1191.18 o 
   6   2   3      956.03      888.23    120.81 o 
   8   2   3    19288.30    17331.43    739.23 o 
  10   2   3     4027.18     3889.48    241.95 o 
  12   2   3       99.46       17.63     68.23 o 
  14   2   3     8913.82     9133.14    404.26 o 
  16   2   3     1187.40     1184.44    159.70 o 
  18   2   3     4069.98     4283.24    286.65 o 
  20   2   3      371.03      523.58    150.98 o 
  22   2   3     3254.62     3412.27    517.98 o 
  24   2   3      196.42      321.51    231.82 o 
  26   2   3     1412.06     1552.42    414.14 o 
  28   2   3       24.63      246.30    321.72 o 
 -29   3   3     1508.59      940.63    437.11 o 
 -27   3   3     1849.50     2160.16    480.27 o 
 -25   3   3     6853.26     7013.86    702.81 o 
 -23   3   3     9914.62     8822.76    703.50 o 
 -21   3   3     7844.82     7058.77    592.91 o 
 -19   3   3     4743.47     4428.91    446.64 o 
 -17   3   3     6946.65     6822.54    404.96 o 
 -15   3   3    18602.49    18828.92    686.91 o 
 -13   3   3     1725.96     1593.03    151.36 o 
 -11   3   3    23649.28    23357.06    957.65 o 
  -9   3   3     9466.24    10482.30    418.43 o 
  -5   3   3     2005.22     1787.16    142.42 o 
  -3   3   3    42978.76    43523.76   1967.81 o 
  -1   3   3    23758.37    22726.21   1547.26 o 
   1   3   3     7080.51     5857.85    349.42 o 
   3   3   3     7629.60     6296.17    373.36 o 
   5   3   3    26469.13    26081.89    879.49 o 
   7   3   3    66619.37    65583.59   2326.04 o 
   9   3   3     1117.88     1127.39    136.55 o 
  11   3   3     5489.80     4934.40    280.60 o 
  13   3   3      319.51      248.50    113.86 o 
  15   3   3    17841.98    17378.79    859.85 o 
  17   3   3       36.32      181.12    106.38 o 
  19   3   3    12043.93    13018.39    572.17 o 
  21   3   3     1914.09     2294.75    315.34 o 
  23   3   3     4751.45     4723.90    509.18 o 
  25   3   3       47.60      202.32    247.04 o 
  27   3   3     4259.03     4359.75    847.24 o 
  29   3   3      301.22      380.43    351.33 o 
 -28   4   3      109.16      -54.80    248.01 o 
 -26   4   3     9931.05     9795.05    872.78 o 
 -24   4   3       29.22       24.76    217.54 o 
 -22   4   3    14858.61    14585.53   1054.07 o 
 -20   4   3       14.42      -79.18    168.86 o 
 -18   4   3     9703.38     9942.16    765.30 o 
 -16   4   3     3595.58     3156.03    296.77 o 
 -14   4   3    19466.19    21165.41    923.27 o 
 -12   4   3     8295.49     8377.63    394.64 o 
 -10   4   3    11680.72    12039.03    501.55 o 
  -8   4   3    17674.93    17214.96    617.68 o 
  -6   4   3    11146.79    11005.07    433.03 o 
  -4   4   3    39664.61    43620.83   1398.75 o 
  -2   4   3    29762.34    32886.04   1437.64 o 
   0   4   3     9881.10     8211.23    482.33 o 
   2   4   3     5841.82     5197.89    409.91 o 
   4   4   3    34635.70    31523.16   1274.03 o 
   6   4   3    11274.46    11364.37    453.06 o 
   8   4   3    76683.24    76547.57   2861.13 o 
  10   4   3     3854.82     3041.93    358.59 o 
  12   4   3    20998.87    20766.39    923.19 o 
  14   4   3     5372.25     4835.81    404.82 o 
  16   4   3     8552.89     8307.40    439.66 o 
  18   4   3     6465.95     6238.99    379.75 o 
  20   4   3     3256.29     3648.37    415.78 o 
  22   4   3     5273.25     5573.40   1043.60 o 
  24   4   3     1407.98     1474.16    359.68 o 
  26   4   3     4923.45     4917.84    956.48 o 
  28   4   3      314.89      420.29    343.96 o 
 -27   5   3      660.74      983.68    487.99 o 
 -25   5   3      545.29      511.49    428.11 o 
 -23   5   3     1010.13     1003.48    449.46 o 
 -21   5   3        0.49       -1.22    262.30 o 
 -19   5   3      282.51      665.15    356.59 o 
 -17   5   3      175.36      171.33    129.23 o 
 -15   5   3     1393.01     1650.73    190.14 o 
 -13   5   3     2828.55     2554.34    209.41 o 
 -11   5   3      341.36      330.31    110.29 o 
  -9   5   3     1453.25     1709.73    164.72 o 
  -7   5   3     6329.06     6253.91    423.54 o 
  -5   5   3     2498.48     2624.09    227.89 o 
  -3   5   3     1398.00     1123.92    184.78 o 
  -1   5   3     2490.99     2718.08    277.55 o 
   1   5   3     7004.63     7084.29    380.11 o 
   3   5   3      106.78      105.02     74.89 o 
   5   5   3     5702.02     4962.20    282.15 o 
   7   5   3     7149.25     5632.96    517.30 o 
   9   5   3       99.34       74.81     75.74 o 
  11   5   3      413.67      360.15    114.42 o 
  13   5   3      751.24      648.27    156.73 o 
  15   5   3     1338.31     1291.25    192.36 o 
  17   5   3      214.00      245.91    123.80 o 
  19   5   3     3501.42     3719.47    313.46 o 
  21   5   3      350.06      370.63    209.27 o 
  23   5   3     2363.81     1250.54    742.75 o 
  25   5   3      158.69      -39.72    234.45 o 
 -26   6   3     7748.30     7547.87    990.15 o 
 -24   6   3        0.41      206.41    339.78 o 
 -22   6   3    15429.16    15033.31   1341.65 o 
 -20   6   3      471.93      577.66    341.16 o 
 -18   6   3    20620.28    22014.83   1194.49 o 
 -16   6   3    10203.73    10856.59    720.57 o 
 -14   6   3    22740.38    24409.50   1026.12 o 
 -12   6   3     5802.50     6181.90    432.17 o 
 -10   6   3    17623.96    18058.44    801.72 o 
  -8   6   3    27630.73    28747.42   1151.44 o 
  -6   6   3     7794.58     7670.46    625.26 o 
  -4   6   3    18354.92    20131.43   1507.64 o 
  -2   6   3     7519.79     7651.34    428.46 o 
   0   6   3    33913.39    32342.04   2301.14 o 
   2   6   3      642.33      523.33    163.98 o 
   4   6   3    38368.62    39560.53   1619.98 o 
   6   6   3      407.08      254.99    113.99 o 
   8   6   3    16159.51    16539.81    885.26 o 
  10   6   3      123.45      161.85    104.93 o 
  12   6   3    36804.62    38619.73   1399.90 o 
  14   6   3     1045.78      938.29    168.13 o 
  16   6   3     3408.40     3587.24    404.72 o 
  18   6   3     3388.80     3327.06    433.68 o 
  20   6   3     7409.39     7291.16    596.29 o 
  22   6   3     3487.40     4070.81    826.81 o 
  24   6   3     1003.00     1200.27    480.76 o 
 -23   7   3      544.50      242.34    409.30 o 
 -21   7   3     1930.34     1635.05    695.94 o 
 -19   7   3      115.46      234.34    230.62 o 
 -17   7   3     1514.48     1404.75    318.94 o 
 -15   7   3      485.15      458.08    162.91 o 
 -13   7   3      104.81      148.68    137.69 o 
 -11   7   3       86.64       59.45    125.96 o 
  -9   7   3     1110.70      894.44    193.49 o 
  -7   7   3     5934.31     5872.89    514.61 o 
  -5   7   3     2541.66     2650.68    281.60 o 
  -3   7   3      118.53      151.81    111.90 o 
  -1   7   3     1517.92     1597.33    314.51 o 
   1   7   3     5849.11     5911.49    377.07 o 
   3   7   3     3022.46     3312.59    334.23 o 
   5   7   3      286.22      265.13    159.74 o 
   7   7   3     1145.30     1015.33    231.03 o 
   9   7   3      458.49      466.44    174.60 o 
  11   7   3     7693.76     8140.43    660.12 o 
  13   7   3      210.61      205.06    128.98 o 
  15   7   3      698.35      661.19    200.01 o 
  17   7   3       50.03       70.02    156.85 o 
  19   7   3       75.98       47.24    196.97 o 
  21   7   3       22.49     -146.14    216.19 o 
  23   7   3       74.02      151.88    584.07 o 
 -20   8   3      163.56      484.97    392.14 o 
 -18   8   3     9032.75     9926.69    762.89 o 
 -16   8   3     1824.91     1515.46    439.05 o 
 -14   8   3     7017.77     7115.61    505.42 o 
 -12   8   3     4780.42     5655.12    421.06 o 
 -10   8   3    12358.29    11549.15    803.02 o 
  -8   8   3     2657.85     3126.19    442.71 o 
  -6   8   3     2876.38     3019.40    398.15 o 
  -4   8   3     9947.21     9669.73    645.34 o 
  -2   8   3     6932.97     6439.51    514.90 o 
   0   8   3    22964.74    24885.11   1306.56 o 
   2   8   3        3.43       42.28    107.47 o 
   4   8   3    17150.88    17671.42    996.77 o 
   6   8   3      169.21       26.18    154.62 o 
   8   8   3     7776.61     8358.08    611.29 o 
  10   8   3        4.88      -10.47    145.50 o 
  12   8   3     7723.07     8488.10    622.18 o 
  14   8   3      769.68      646.74    230.14 o 
  16   8   3     5564.68     6878.24   1074.59 o 
  18   8   3     2229.02     2391.76    602.04 o 
  20   8   3     2988.57     2448.48   1655.29 o 
 -17   9   3     1307.63      423.76    891.89 o 
 -15   9   3     5310.88     5223.38    760.07 o 
 -13   9   3      455.87      545.75    224.05 o 
 -11   9   3     2804.90     2951.32    403.97 o 
  -9   9   3      106.51      -96.81    137.38 o 
  -7   9   3     4802.96     4665.43    469.84 o 
  -5   9   3        7.72       64.12    197.18 o 
  -3   9   3     7455.03     7887.44    605.31 o 
  -1   9   3     1362.58     1778.88    324.61 o 
   1   9   3     1228.10     1476.22    287.09 o 
   3   9   3      630.94      465.49    201.67 o 
   5   9   3     5721.71     5749.79    526.64 o 
   7   9   3     1735.28     1854.56    342.49 o 
   9   9   3      918.65      990.64    246.27 o 
  11   9   3     4794.58     5411.08    521.96 o 
  13   9   3       23.76     -119.42    164.70 o 
  15   9   3     4203.52     3935.29    686.49 o 
  17   9   3       32.86      -94.94    207.24 o 
 -14  10   3       21.87      153.44    350.58 o 
 -12  10   3     1399.92     1479.76    458.06 o 
 -10  10   3     1766.91     1430.20    315.62 o 
  -8  10   3     1526.53     1539.31    319.22 o 
  -6  10   3     2527.45     2471.43    410.42 o 
  -4  10   3     3341.18     3378.67    881.49 o 
  -2  10   3     1010.56      950.48    270.86 o 
   0  10   3     6050.01     5694.04    536.89 o 
   2  10   3        0.22     -126.45    247.26 o 
   4  10   3     1774.15     1616.85    362.28 o 
   6  10   3       73.16       33.06    174.50 o 
   8  10   3     1325.74     1199.91    300.01 o 
  10  10   3       74.67     -125.33    171.62 o 
  12  10   3     2304.31     2898.61    585.84 o 
  -5  11   3      445.87      265.09    198.41 o 
  -3  11   3     2396.21     3320.83    789.28 o 
  -1  11   3      748.35      861.88    282.17 o 
   1  11   3     2480.40     2670.02    488.82 o 
   3  11   3     1918.55     1873.92    397.98 o 
 -28   0   4     6795.54     5719.04    969.56 o 
 -26   0   4     3823.35     3520.54    817.07 o 
 -24   0   4     4375.05     3491.09    702.11 o 
 -22   0   4    22622.97    21980.71   2011.81 o 
 -20   0   4    40973.61    39264.20   3134.81 o 
 -18   0   4    17180.70    15411.34   1487.36 o 
 -16   0   4    29107.87    30635.99   2473.07 o 
 -14   0   4     5867.44     5822.60    734.89 o 
 -12   0   4    37809.95    36500.88   2763.80 o 
 -10   0   4     5755.21     6741.50    402.83 o 
  -8   0   4    84891.52    97921.82   4429.84 o 
  -6   0   4     6843.69     7789.95    450.49 o 
  -4   0   4    67851.77    83079.47   8832.47 o 
  -2   0   4   114228.41   140106.02   6265.45 o 
   0   0   4   409267.09   475042.47  28291.66 o 
   2   0   4    82985.80    92552.02   4192.60 o 
   4   0   4    14121.09    12660.18    781.92 o 
   6   0   4    33724.81    33062.73   3294.90 o 
   8   0   4    11818.25    11795.35    663.65 o 
  12   0   4     1828.91     1748.20    196.73 o 
  14   0   4    69488.30    75715.43   2756.72 o 
  16   0   4     8304.24     8609.25    539.74 o 
  18   0   4    57283.71    63590.63   3462.64 o 
  20   0   4      222.79      103.53    163.01 o 
  24   0   4     3096.56     1789.96    577.65 o 
  26   0   4     3834.34     4005.09    819.45 o 
  28   0   4     3163.20     1453.63    589.53 o 
 -29   1   4      148.41      117.89    365.31 o 
 -27   1   4     1567.26     1354.53    396.66 o 
 -25   1   4      311.49      188.45    216.29 o 
 -23   1   4       76.08     -152.80    329.44 o 
 -21   1   4     2067.59     1843.42    379.08 o 
 -19   1   4    16487.45    15782.60   1086.13 o 
 -17   1   4       81.04      -27.43    180.45 o 
 -15   1   4     4359.10     4495.22    471.71 o 
 -13   1   4       93.07       99.65     67.88 o 
 -11   1   4      109.44      140.00     84.71 o 
  -9   1   4    11095.51    12116.58    462.91 o 
  -7   1   4     5045.52     5977.78    263.94 o 
  -5   1   4      769.70      763.87    258.66 o 
  -3   1   4     8249.73     9817.71    512.26 o 
  -1   1   4    33006.92    34387.25   1680.70 o 
   1   1   4    17427.45    18121.65    736.88 o 
   3   1   4      111.47       23.88     49.21 o 
   5   1   4      237.84      220.23     69.06 o 
   7   1   4      465.75      312.53     79.26 o 
   9   1   4       38.28      -11.42    104.09 o 
  11   1   4      556.61      261.95     93.62 o 
  13   1   4     1544.35     1681.60    205.28 o 
  15   1   4     3234.63     3053.14    226.10 o 
  17   1   4      514.82      526.83    122.37 o 
  19   1   4     5427.09     5790.97    335.22 o 
  21   1   4      587.42      458.82    134.58 o 
  23   1   4     1043.24      988.54    346.53 o 
  25   1   4      172.94      107.60    259.96 o 
  27   1   4      104.84       89.00    279.33 o 
  29   1   4      417.65       53.12    253.91 o 
 -30   2   4     4486.38     5313.71    759.29 o 
 -28   2   4     5868.26     6361.83    815.45 o 
 -26   2   4     3200.08     2891.01    464.37 o 
 -24   2   4     7435.11     7357.85    707.90 o 
 -22   2   4    23990.82    22891.71   1470.39 o 
 -20   2   4    12913.37    14331.00   1667.88 o 
 -18   2   4      929.05      900.82    279.57 o 
 -16   2   4    21782.68    23673.07   1090.97 o 
 -14   2   4     1762.24     1763.45    198.08 o 
 -12   2   4    54549.69    59556.36   1959.37 o 
 -10   2   4     2552.75     2103.16    187.29 o 
  -8   2   4    24655.83    25216.78    884.71 o 
  -6   2   4      129.87      236.68     67.83 o 
  -4   2   4    32371.40    31898.72   1456.61 o 
  -2   2   4    10896.74    10093.15    546.54 o 
   0   2   4    19220.87    18421.92    819.98 o 
   2   2   4     4587.28     4098.25    226.21 o 
   4   2   4     5256.69     4318.79    230.04 o 
   6   2   4    19454.04    18267.44    638.61 o 
  10   2   4    33414.27    29188.80   1985.92 o 
  12   2   4     1342.70     1519.70    167.69 o 
  14   2   4    10179.94     9429.16    445.68 o 
  16   2   4       88.08      120.16    101.00 o 
  18   2   4    29072.49    27825.54   1269.17 o 
  20   2   4     6122.91     6155.33    450.65 o 
  22   2   4    10649.48    10155.57    863.04 o 
  24   2   4      310.74      609.00    297.96 o 
  26   2   4     4542.90     4837.14    711.85 o 
  28   2   4     1384.76      925.53    382.46 o 
 -29   3   4      417.36      -42.65    257.94 o 
 -27   3   4     5107.65     5149.26    582.20 o 
 -25   3   4      304.18      226.32    204.05 o 
 -23   3   4     7311.18     7021.36    619.54 o 
 -21   3   4     2446.39     2260.03    374.46 o 
 -19   3   4     9202.54     9868.37    703.17 o 
 -17   3   4      126.24      171.13    107.08 o 
 -15   3   4    32349.02    35435.46   1170.84 o 
 -13   3   4    18300.82    18655.03    680.36 o 
 -11   3   4     7102.64     7183.28    326.50 o 
  -9   3   4    37907.84    41263.00   1500.16 o 
  -7   3   4    10195.35    11311.69    734.51 o 
  -5   3   4    37571.33    37963.43   1295.27 o 
  -3   3   4      786.63      792.74    148.28 o 
  -1   3   4    19176.48    18878.16    852.66 o 
   1   3   4      193.55      261.63     80.84 o 
   3   3   4    42623.93    32870.12   2350.04 o 
   5   3   4      369.43      459.18     95.44 o 
   7   3   4    51287.72    50016.02   1599.05 o 
   9   3   4     5498.79     5202.09    290.45 o 
  11   3   4    12732.38    12020.75    520.26 o 
  13   3   4     7005.10     6595.96    361.89 o 
  15   3   4     7458.31     7040.67    421.53 o 
  17   3   4     5139.69     4963.71    329.49 o 
  19   3   4     1892.47     2168.29    273.65 o 
  21   3   4     3340.26     3782.56    383.23 o 
  23   3   4       35.70      123.00    223.72 o 
  25   3   4     4113.11     4989.97   1321.81 o 
  27   3   4       38.84      -98.35    266.18 o 
 -28   4   4     1109.07      685.55    506.53 o 
 -26   4   4      856.04      703.22    326.46 o 
 -24   4   4     3179.23     2891.34    782.72 o 
 -22   4   4     2550.70     3074.44    936.55 o 
 -20   4   4     2789.24     2626.53    452.67 o 
 -18   4   4     1538.13      889.06    500.44 o 
 -16   4   4     7502.87     7514.64    611.25 o 
 -14   4   4     1057.16      879.44    139.18 o 
 -12   4   4     9863.98     9393.59    430.21 o 
 -10   4   4      220.75      165.66     83.10 o 
  -8   4   4     9664.97     9207.88    410.55 o 
  -6   4   4       29.53       49.59     68.98 o 
  -4   4   4    19236.96    20135.13    724.00 o 
  -2   4   4     5878.72     5258.78    509.81 o 
   0   4   4      362.60      608.26    161.95 o 
   2   4   4     7857.41     7268.87    726.46 o 
   4   4   4    15455.94    15074.99    598.06 o 
   6   4   4    21830.09    21829.70    774.03 o 
   8   4   4      107.78      132.59     83.68 o 
  10   4   4     4701.75     4275.65    266.89 o 
  12   4   4      122.63       59.80     84.14 o 
  14   4   4     2724.34     2393.42    363.49 o 
  16   4   4      381.50      165.58    115.74 o 
  18   4   4     4607.29     5146.61    351.54 o 
  20   4   4     1958.14     1916.54    420.44 o 
  22   4   4     2906.16     4168.44    407.37 o 
  24   4   4      255.37      143.87    291.92 o 
  26   4   4     1995.92     1968.93    469.64 o 
 -27   5   4     6963.72     8983.81   2585.42 o 
 -25   5   4       56.10      189.19    347.97 o 
 -23   5   4     6565.13     6953.40   1734.86 o 
 -21   5   4      402.28      308.80    314.49 o 
 -19   5   4     8409.21     7785.42   3280.88 o 
 -17   5   4     4362.95     4277.77    472.73 o 
 -15   5   4     2577.82     2469.00    226.18 o 
 -13   5   4    19000.94    19759.21    730.21 o 
 -11   5   4    13597.84    13727.56    558.31 o 
  -9   5   4    33891.28    34662.14   1160.35 o 
  -7   5   4     3838.92     3301.85    217.20 o 
  -5   5   4    38744.09    40953.22   1522.67 o 
  -3   5   4     1281.69     1227.45    172.13 o 
  -1   5   4    12109.58    10663.30    667.44 o 
   1   5   4     1842.91     1832.42    235.85 o 
   3   5   4    47328.65    46698.51   1702.47 o 
   5   5   4      241.68      256.59     98.00 o 
   7   5   4    34741.09    35622.77   1357.03 o 
   9   5   4     2569.46     2493.89    218.17 o 
  11   5   4    26594.48    28551.74   1885.31 o 
  13   5   4     9768.84     9349.62   1036.59 o 
  15   5   4     4920.14     4847.66    372.78 o 
  17   5   4     9008.89     9717.33    520.99 o 
  19   5   4     1402.04     1281.82    213.96 o 
  21   5   4    11930.26    11161.97   1353.23 o 
  23   5   4     1031.43     1124.53    334.57 o 
  25   5   4     6404.72     5382.07    595.66 o 
 -24   6   4      138.62       97.94    340.19 o 
 -22   6   4      347.97      483.47    369.39 o 
 -20   6   4     2435.56     2264.76    540.72 o 
 -18   6   4      158.45      233.63    205.49 o 
 -16   6   4      312.00      250.29    200.21 o 
 -14   6   4     5491.82     4983.49    369.02 o 
 -12   6   4     2391.78     2497.57    277.58 o 
 -10   6   4      276.89      375.70    140.18 o 
  -8   6   4      457.44      487.61    152.06 o 
  -6   6   4      279.32      481.23    137.55 o 
  -4   6   4     2361.97     2337.35    246.08 o 
  -2   6   4      440.80      503.42    140.80 o 
   0   6   4      318.97       87.03    155.05 o 
   2   6   4       56.96      113.93     96.72 o 
   4   6   4     4051.69     4508.37    292.79 o 
   6   6   4      804.57      837.91    165.77 o 
   8   6   4       89.09      214.16    120.62 o 
  10   6   4      948.71      843.58    183.13 o 
  12   6   4     8393.10     8568.31    444.24 o 
  14   6   4      184.23      314.00    133.94 o 
  16   6   4     3819.06     3727.60    313.18 o 
  18   6   4      320.56      341.24    147.08 o 
  20   6   4      792.50      389.46    246.17 o 
  22   6   4        0.18       54.38    206.86 o 
  24   6   4        1.78     -152.06    343.33 o 
 -23   7   4     5761.95     6796.29    899.91 o 
 -21   7   4     1698.20     1603.78    537.72 o 
 -19   7   4     8000.79     8543.70    947.77 o 
 -17   7   4     4961.42     5066.26    515.80 o 
 -15   7   4     4123.30     3952.79    452.05 o 
 -13   7   4     8763.69     8876.05    537.67 o 
 -11   7   4     1596.97     1696.93    253.27 o 
  -9   7   4     8167.01     8696.19    667.84 o 
  -7   7   4      281.62       94.77    135.02 o 
  -5   7   4    31086.36    33476.76   1498.32 o 
  -3   7   4     3039.43     3141.85    283.91 o 
  -1   7   4    23747.38    24146.53   1088.31 o 
   1   7   4      200.22      265.40    139.33 o 
   3   7   4    27016.63    26653.82   1379.48 o 
   5   7   4      733.74     1057.62    216.12 o 
   7   7   4      988.76     1323.31    267.97 o 
   9   7   4     1763.44     1511.39    272.24 o 
  11   7   4    13492.26    14516.30    865.91 o 
  13   7   4     9505.36     9579.60    657.11 o 
  15   7   4     8495.90     8592.33    540.04 o 
  17   7   4     5765.39     5403.74    854.51 o 
  19   7   4     3144.75     2702.81    430.62 o 
  21   7   4     4389.34     3640.42   1007.12 o 
 -20   8   4      474.63      476.54    585.49 o 
 -18   8   4      949.16      995.49    320.29 o 
 -16   8   4     3019.93     3369.42    484.43 o 
 -14   8   4      483.20      497.63    176.05 o 
 -12   8   4     5011.46     5272.23    714.05 o 
 -10   8   4      889.30      861.98    204.29 o 
  -8   8   4      252.63      300.28    178.11 o 
  -6   8   4     4130.42     3828.12    407.71 o 
  -4   8   4     1579.48     1258.29    418.79 o 
  -2   8   4     1178.64      661.13    365.99 o 
   0   8   4     2517.55     2696.83    357.19 o 
   2   8   4     3696.23     3704.11    471.01 o 
   4   8   4        4.46       46.53    145.17 o 
   6   8   4      767.86      383.39    197.51 o 
   8   8   4       21.21     -123.56    134.01 o 
  10   8   4     6689.02     6949.00    559.22 o 
  12   8   4        0.08      140.92    169.76 o 
  14   8   4     1911.10     2479.36    396.25 o 
  16   8   4      937.77      863.11    251.19 o 
  18   8   4      453.66      595.57    237.40 o 
  20   8   4      468.32     1168.60    404.47 o 
 -17   9   4     1982.23      661.16    906.14 o 
 -15   9   4     2001.14     1820.50    755.08 o 
 -13   9   4     4102.32     4563.71    481.78 o 
 -11   9   4     2461.30     2498.12    397.12 o 
  -9   9   4     3521.63     3613.93    444.08 o 
  -7   9   4     1645.47     1502.98    439.27 o 
  -5   9   4     8546.83     8852.81    655.70 o 
  -3   9   4      665.47      703.95    232.60 o 
  -1   9   4    13322.51    12995.12   1163.73 o 
   1   9   4      154.44      270.12    157.45 o 
   3   9   4     8770.77     9150.18    658.96 o 
   5   9   4     2344.69     2402.20    747.24 o 
   7   9   4     4421.05     4984.07    485.75 o 
   9   9   4      636.35      633.99    234.38 o 
  11   9   4     4158.40     4205.04    501.40 o 
  13   9   4      565.22      698.04    261.89 o 
  15   9   4     1212.31     1382.27    327.55 o 
 -12  10   4     4049.14     5108.74    702.59 o 
 -10  10   4      135.14      133.09    230.87 o 
  -8  10   4     3007.40     3174.43    499.20 o 
  -6  10   4      210.36      353.25    217.92 o 
  -4  10   4     2854.59     2986.49    461.40 o 
  -2  10   4     1626.23     1478.26    308.08 o 
   0  10   4      937.40      946.37    257.40 o 
   2  10   4      864.19     1128.13    284.12 o 
   4  10   4     2319.47     2762.72    440.61 o 
   6  10   4     3473.04     2697.77    635.13 o 
   8  10   4      464.04      415.28    238.82 o 
  10  10   4     3242.36     4513.54    663.64 o 
  12  10   4       11.19      -71.21    151.73 o 
  -1  11   4      780.94      397.76    344.49 o 
   1  11   4       12.93      286.01    216.17 o 
 -29   1   5    11773.50    11221.46   1420.85 o 
 -27   1   5     1612.89     1252.58    396.27 o 
 -25   1   5     9098.21     9986.29    876.34 o 
 -23   1   5     5725.84     6146.57    647.78 o 
 -21   1   5    14554.13    14143.24   1033.80 o 
 -19   1   5      110.51      116.50    199.44 o 
 -17   1   5    61691.82    67262.35   3502.03 o 
 -15   1   5      275.58      331.09    100.66 o 
 -13   1   5    26133.38    26280.16   1124.01 o 
 -11   1   5     4074.01     4668.35    298.74 o 
  -9   1   5   108637.66   122397.81   3927.19 o 
  -7   1   5    20657.85    21759.30    781.12 o 
  -5   1   5    55746.20    57500.96   2528.86 o 
  -3   1   5    17353.62    17334.32    851.18 o 
  -1   1   5    12817.56    12129.75    640.24 o 
   1   1   5    75367.95    76700.09   3357.38 o 
   3   1   5       11.84       46.73     53.94 o 
   5   1   5    17100.40    15739.73    551.03 o 
   7   1   5     7505.93     7486.20    328.93 o 
   9   1   5    56866.69    57407.95   1670.85 o 
  11   1   5      231.72      265.46     87.58 o 
  13   1   5    32290.54    29812.19   1834.14 o 
  15   1   5     1505.66     1576.95    201.88 o 
  17   1   5    23599.24    26044.65   1007.99 o 
  19   1   5     2449.38     2308.72    299.45 o 
  21   1   5     2196.59     2466.86    255.60 o 
  23   1   5    16208.10    14169.11   1556.72 o 
  25   1   5     2981.72     2712.48    525.83 o 
  27   1   5     5307.81     5119.06    928.23 o 
 -28   2   5     1996.60     1272.54    355.92 o 
 -26   2   5      122.68      -79.68    218.61 o 
 -24   2   5     2872.80     3119.81    528.26 o 
 -22   2   5       93.57      104.71    231.40 o 
 -20   2   5        9.35       64.47    167.70 o 
 -18   2   5      208.69      350.08    371.96 o 
 -16   2   5     5433.19     5715.56    568.66 o 
 -14   2   5     7432.32     7680.98    444.24 o 
 -12   2   5      616.45      498.74    128.22 o 
 -10   2   5    26262.56    28615.67   1009.33 o 
  -8   2   5       20.97      148.63     70.22 o 
  -6   2   5     8651.98     8256.66    515.05 o 
  -4   2   5        0.90      -56.52     56.52 o 
  -2   2   5    16679.27    16302.79    830.52 o 
   0   2   5     2266.60     2419.13    236.61 o 
   2   2   5     1214.34     1090.18    142.86 o 
   6   2   5     2387.87     2166.93    179.51 o 
   8   2   5    11781.29    11480.87    464.87 o 
  10   2   5    11094.61    10600.07    452.39 o 
  12   2   5     4026.29     3569.47    444.31 o 
  14   2   5     5424.04     4691.32    300.13 o 
  16   2   5     3765.32     3880.93    286.33 o 
  18   2   5     3206.93     2842.45    285.66 o 
  20   2   5     5796.13     6060.51    390.66 o 
  22   2   5      240.14      123.36    243.03 o 
  24   2   5     2584.91     3023.30    539.43 o 
  26   2   5       47.86      172.22    290.29 o 
  28   2   5     2106.01     1198.50    409.74 o 
 -29   3   5     5425.98     4862.93    590.57 o 
 -27   3   5     1924.87     2085.52    421.07 o 
 -25   3   5     8002.00     7276.22    661.37 o 
 -23   3   5      843.62     1064.54    289.32 o 
 -21   3   5     6626.87     6685.82    576.56 o 
 -19   3   5     2641.57     2833.82    429.25 o 
 -17   3   5    28189.27    27914.01   1647.88 o 
 -15   3   5     2079.32     2199.10    249.12 o 
 -13   3   5    12775.54    13096.73    602.35 o 
 -11   3   5     1626.85     1685.56    164.80 o 
  -9   3   5    39562.90    39884.16   1292.94 o 
  -7   3   5     2617.25     2397.17    178.09 o 
  -5   3   5    25701.85    27222.63   1206.93 o 
  -3   3   5     2572.03     1985.21    443.28 o 
   1   3   5    10623.76     9612.68    525.34 o 
   3   3   5     4589.40     4383.63    606.11 o 
   5   3   5     9021.74     7637.10    337.22 o 
   7   3   5     4279.96     3636.29    340.59 o 
   9   3   5    10547.53     9596.65    422.55 o 
  11   3   5       24.15      -13.72     75.36 o 
  13   3   5    13851.98    13905.71    612.09 o 
  15   3   5       59.66       -9.74    102.30 o 
  17   3   5    10777.32    11252.75    557.18 o 
  19   3   5     1662.19     2174.62    364.63 o 
  21   3   5     6425.98     6979.65    414.40 o 
  23   3   5     1332.04     1270.65    400.82 o 
  25   3   5     1540.28     1555.25    535.85 o 
  27   3   5      993.37     1162.69    417.64 o 
 -28   4   5     7870.60     7837.73   1241.76 o 
 -26   4   5       44.56     -128.98    221.31 o 
 -24   4   5     7640.52     8166.38    769.98 o 
 -22   4   5     1038.80      945.57    353.21 o 
 -20   4   5     6687.31     6695.40    664.16 o 
 -18   4   5      832.01     1130.67    286.52 o 
 -16   4   5    12698.96    13172.91    789.06 o 
 -14   4   5    10276.41    10136.95    453.53 o 
 -12   4   5     9020.88     8948.56    415.73 o 
 -10   4   5    34026.12    35101.87   2392.79 o 
  -8   4   5     1856.41     1900.91    202.68 o 
  -4   4   5     5148.29     4981.14    494.38 o 
  -2   4   5    15575.10    14374.65    737.30 o 
   0   4   5     1781.41     1774.73    224.61 o 
   2   4   5    32807.02    31504.66   1185.55 o 
   4   4   5      939.12      670.29    215.78 o 
   6   4   5    24605.13    22321.68    832.55 o 
   8   4   5    11660.98    11477.76    648.36 o 
  10   4   5    11965.25    11553.11    504.83 o 
  12   4   5     7997.23     8082.54    406.43 o 
  14   4   5     8521.38     8128.40    440.87 o 
  16   4   5     8807.71     8536.29    624.94 o 
  18   4   5      838.58      919.68    192.99 o 
  20   4   5     9636.12    11605.18    665.75 o 
  22   4   5     2620.17     1541.10    355.38 o 
  24   4   5     5262.74     5554.55    686.98 o 
  26   4   5      183.28       52.19    309.15 o 
 -27   5   5     1073.88      516.76    834.41 o 
 -25   5   5     2094.65      948.11   1180.48 o 
 -23   5   5      447.76      449.66    349.10 o 
 -21   5   5     3880.51     2491.07   1665.26 o 
 -19   5   5       51.69      217.81    283.84 o 
 -17   5   5      709.09      479.62    258.91 o 
 -15   5   5      826.90      697.88    299.84 o 
 -13   5   5    13999.15    13744.21    693.74 o 
 -11   5   5     1364.08     1480.66    177.22 o 
  -9   5   5     4109.50     3847.91    332.01 o 
  -7   5   5     1429.76     1449.59    162.46 o 
  -5   5   5     2127.18     2108.46    187.06 o 
  -3   5   5     2839.81     3236.45    593.44 o 
  -1   5   5     5965.26     5930.00    589.75 o 
   1   5   5      365.44      209.76    130.62 o 
   3   5   5     1470.99     1755.08    215.13 o 
   5   5   5      185.81      260.02    107.43 o 
   7   5   5     1860.94     1514.44    247.59 o 
   9   5   5    13185.04    13120.00    556.48 o 
  11   5   5     8073.30     7517.48    401.54 o 
  13   5   5      887.98      792.96    167.20 o 
  15   5   5     1731.07     1691.60    263.84 o 
  17   5   5      453.87      463.78    153.32 o 
  19   5   5       30.67       11.22    123.55 o 
  21   5   5      967.03      811.62    293.53 o 
  23   5   5      128.25      284.19    274.50 o 
  25   5   5      116.21      115.17    288.50 o 
 -24   6   5     5877.69     5511.97    806.63 o 
 -22   6   5     1917.14     1534.58    500.99 o 
 -20   6   5     9027.64     8165.89    924.40 o 
 -18   6   5      635.02      802.98    398.93 o 
 -16   6   5     4445.89     4822.36    473.31 o 
 -14   6   5     9524.65    10445.83    554.19 o 
 -12   6   5    15980.46    15652.29    746.95 o 
 -10   6   5     5693.68     5420.69    378.66 o 
  -8   6   5     1449.95     1467.43    222.51 o 
  -6   6   5    18464.97    18144.13    812.48 o 
  -4   6   5     2293.91     2586.25    318.15 o 
  -2   6   5    27250.75    27994.80   2197.37 o 
   0   6   5        1.31       -4.68    119.80 o 
   2   6   5    25612.44    26297.80   1397.77 o 
   4   6   5     2456.34     2317.24    236.30 o 
   6   6   5    34581.95    35292.91   1289.61 o 
   8   6   5      690.28      466.56    142.89 o 
  10   6   5    15689.82    16485.44    770.13 o 
  12   6   5    10584.98    11047.65    521.44 o 
  14   6   5    14380.18    14624.75    655.36 o 
  16   6   5     5303.49     5478.72    368.72 o 
  18   6   5     1784.58     2023.56    261.44 o 
  20   6   5     8680.03    10165.34    815.04 o 
  22   6   5      636.18      407.61    258.60 o 
  24   6   5     4701.96     2883.93   1657.19 o 
 -23   7   5      674.42      986.74    491.43 o 
 -21   7   5     1458.55     1080.09    464.33 o 
 -19   7   5      188.26      139.23    340.37 o 
 -17   7   5      320.56      178.83    263.96 o 
 -15   7   5      901.82      703.93    263.23 o 
 -13   7   5     4721.30     4894.78    388.36 o 
 -11   7   5       95.35      -26.73    116.91 o 
  -9   7   5        1.04      -25.91    107.94 o 
  -7   7   5      753.93      668.34    177.46 o 
  -5   7   5     2432.49     2164.52    261.89 o 
  -3   7   5      180.75      146.26    124.51 o 
  -1   7   5        0.93     -111.70    111.70 o 
   1   7   5     1582.97     1365.74    311.05 o 
   3   7   5      388.31      535.13    179.85 o 
   5   7   5       77.26      253.19    156.41 o 
   7   7   5     1990.69     1846.66    314.11 o 
   9   7   5     2292.31     1822.00    339.54 o 
  11   7   5      323.67      293.24    182.62 o 
  13   7   5     1389.63     1333.73    278.32 o 
  15   7   5       64.01        4.94    149.36 o 
  17   7   5      845.96      732.10    218.29 o 
  19   7   5      572.57      576.57    218.88 o 
  21   7   5        1.97      -75.99    254.15 o 
 -20   8   5     6427.76     6596.92   1076.92 o 
 -18   8   5     3615.36     3044.62    482.99 o 
 -16   8   5     1922.09     2179.35    403.54 o 
 -14   8   5     5694.37     6090.80    450.83 o 
 -12   8   5      601.88      670.28    234.09 o 
 -10   8   5     4825.25     4597.83    563.34 o 
  -8   8   5     1437.24     1214.85    225.20 o 
  -6   8   5    10919.03    10929.45    727.80 o 
  -4   8   5      544.71      441.22    177.59 o 
  -2   8   5     9866.73    10248.46    694.51 o 
   0   8   5       71.07       -9.42    157.49 o 
   2   8   5    16201.12    16349.72    939.38 o 
   4   8   5     4433.76     4199.01    529.47 o 
   6   8   5     4040.94     4426.47    647.01 o 
   8   8   5     2139.29     2284.56    461.63 o 
  10   8   5     7290.82     7299.58    589.54 o 
  12   8   5     1547.16     1795.77    338.46 o 
  14   8   5     7455.45     8925.49    690.09 o 
  16   8   5     5581.55     5931.28    558.54 o 
  18   8   5      407.14      494.57    241.77 o 
 -17   9   5     2556.81     4165.18    754.84 o 
 -15   9   5      659.26      558.41    469.34 o 
 -13   9   5     4537.22     4773.03    494.77 o 
 -11   9   5      158.18       90.52    160.67 o 
  -9   9   5     5520.74     5770.77    522.25 o 
  -7   9   5     1161.07     1048.01    276.04 o 
  -5   9   5     4302.29     3530.71    766.49 o 
  -3   9   5     1080.15     1426.53    306.59 o 
  -1   9   5      380.31      455.34    202.78 o 
   1   9   5      476.99      587.21    225.05 o 
   3   9   5     3573.50     3451.43    403.67 o 
   5   9   5     2899.17     3772.76    505.74 o 
   7   9   5        0.48       62.87    178.37 o 
   9   9   5     1132.49     1409.92    351.17 o 
  11   9   5        8.88      283.75    197.48 o 
  13   9   5     3586.47     4700.46    631.26 o 
  15   9   5       11.35      152.24    205.04 o 
 -12  10   5        1.64       49.60    201.92 o 
 -10  10   5     1856.80     2100.76    388.06 o 
  -8  10   5       17.46      106.66    318.60 o 
  -6  10   5     3052.72     3064.68    465.38 o 
  -4  10   5       48.60        9.30    173.13 o 
  -2  10   5     2243.96     2148.17    372.49 o 
   0  10   5       50.78     -159.26    159.26 o 
   2  10   5     1460.73     1287.29    288.56 o 
   4  10   5      564.43      317.49    213.42 o 
   6  10   5     1593.40      666.40    528.25 o 
   8  10   5      854.22      378.43    883.58 o 
  10  10   5      512.08      274.32    189.25 o 
 -28   0   6     3219.18     3318.65    826.57 o 
 -26   0   6    11533.17    12436.62   1457.91 o 
 -24   0   6       73.07      181.94    349.16 o 
 -22   0   6     7348.78     7212.10   1000.92 o 
 -20   0   6      224.84      425.64    345.36 o 
 -18   0   6    44501.27    47435.41   3692.51 o 
 -16   0   6     2642.62     3073.05    607.58 o 
 -14   0   6    39629.02    33194.10   2651.21 o 
 -12   0   6       26.96       61.59     91.44 o 
 -10   0   6    65853.77    73647.50   3438.75 o 
  -8   0   6    15417.69    15759.64    869.57 o 
  -6   0   6    54366.52    63868.47   2967.13 o 
  -4   0   6    32842.22    36396.84   2378.06 o 
  -2   0   6    26269.61    29693.07   1476.07 o 
   0   0   6    27440.56    28450.92   1439.13 o 
   2   0   6    25021.81    25960.62   2005.16 o 
   4   0   6    18818.30    18572.70   1071.95 o 
   6   0   6        1.36      -75.05    122.92 o 
   8   0   6    10547.56     9352.24    520.80 o 
  10   0   6     8605.80     8771.36    511.05 o 
  12   0   6    37473.57    37940.81   1608.47 o 
  14   0   6     1462.96     1441.07    314.12 o 
  16   0   6    11816.33    14311.55   1853.63 o 
  18   0   6      288.76      317.75    177.06 o 
  20   0   6    11405.33    11423.67    679.24 o 
  22   0   6     4754.12     5132.00    540.59 o 
  24   0   6     2087.16     2759.52    730.62 o 
  26   0   6     5239.30     6403.58   1030.37 o 
  28   0   6      496.21      302.60    252.72 o 
 -29   1   6      198.18       61.91    247.28 o 
 -27   1   6        2.63      -56.82    262.83 o 
 -25   1   6     1055.82      559.80    296.12 o 
 -23   1   6      468.23      206.15    230.77 o 
 -21   1   6     1649.73     1425.48    366.18 o 
 -19   1   6      225.05      250.30    215.87 o 
 -17   1   6     2223.15     2106.22    632.99 o 
 -15   1   6       95.62      217.52    183.67 o 
 -13   1   6    10896.40    11452.44    478.33 o 
 -11   1   6      605.83      527.83     93.02 o 
  -9   1   6      352.73      470.68    120.67 o 
  -7   1   6      836.60     1004.37    156.75 o 
  -5   1   6      549.30      676.97    148.21 o 
  -3   1   6    18485.10    19899.82    988.06 o 
  -1   1   6     3433.42     3646.13    300.79 o 
   1   1   6     4004.36     3527.85    294.59 o 
   3   1   6       55.03      143.17     86.98 o 
   7   1   6      996.13      814.34    122.42 o 
   9   1   6      427.04      426.81    103.79 o 
  11   1   6     1909.64     1863.55    175.52 o 
  13   1   6     2659.76     2471.54    215.12 o 
  15   1   6      792.78      686.43    142.74 o 
  17   1   6      510.78      368.79    128.21 o 
  19   1   6     1781.04     1643.24    210.15 o 
  21   1   6        7.26     -115.52    115.52 o 
  23   1   6       50.04      277.60    271.71 o 
  25   1   6      116.89       47.75    285.54 o 
  27   1   6     1181.94     -103.99    464.59 o 
 -28   2   6     1642.65      324.85    909.47 o 
 -26   2   6     7239.45     8003.29    808.69 o 
 -24   2   6      214.08      101.15    239.63 o 
 -22   2   6     5977.57     5831.45    631.04 o 
 -20   2   6      942.40      891.73    277.97 o 
 -18   2   6    25988.80    26649.69   1624.00 o 
 -16   2   6      966.68     1033.17    303.27 o 
 -14   2   6    27606.85    27539.46   1209.57 o 
 -12   2   6     3962.62     3929.61    239.14 o 
 -10   2   6    53888.55    57987.39   1949.97 o 
  -8   2   6      627.56      368.81     93.40 o 
  -6   2   6    45084.05    47212.11   2139.38 o 
  -4   2   6    25092.71    25690.14   1241.91 o 
  -2   2   6    25388.21    25675.64   1247.68 o 
   0   2   6    50020.11    50433.32   2295.56 o 
   2   2   6     2591.62     2278.34    242.12 o 
   4   2   6    21558.20    20270.68    805.76 o 
   6   2   6     2221.32     2240.05    189.78 o 
   8   2   6    39183.63    39201.05   1382.26 o 
  10   2   6    11318.43    10635.68    459.72 o 
  12   2   6    12067.62    11823.62    724.52 o 
  14   2   6     2549.30     2683.71    232.84 o 
  16   2   6     9459.55     9415.68    669.92 o 
  18   2   6     2094.84     2358.63    256.17 o 
  20   2   6     5925.95     6907.96    514.73 o 
  22   2   6     5703.67     6475.52    522.45 o 
  24   2   6     2259.78     2236.17    487.91 o 
  26   2   6     3512.91     3794.51    588.28 o 
 -27   3   6      121.89       -9.63    231.71 o 
 -25   3   6     5117.61     4944.38    551.43 o 
 -23   3   6     5658.48     4397.72    499.32 o 
 -21   3   6     4677.80     5100.45    584.03 o 
 -19   3   6      334.25      182.50    230.69 o 
 -17   3   6     5949.63     6254.56    880.02 o 
 -15   3   6     6084.05     5798.17    406.81 o 
 -13   3   6     5027.94     5018.10    291.36 o 
 -11   3   6    22872.38    22292.71    847.70 o 
  -9   3   6     4142.95     4280.32    262.64 o 
  -7   3   6    10060.58     9671.07    522.84 o 
  -5   3   6     4309.38     4581.89    329.07 o 
  -3   3   6    16554.44    16351.38    862.70 o 
  -1   3   6     3987.21     3747.64    327.77 o 
   1   3   6     7998.09     6859.65    496.25 o 
   3   3   6     4331.41     3869.54    301.23 o 
   5   3   6    10754.37     9929.36    514.56 o 
   7   3   6     7276.81     6722.42    464.87 o 
   9   3   6    13385.06    13063.39    541.15 o 
  11   3   6     1434.87     1362.92    179.41 o 
  13   3   6     1391.59     1377.15    182.34 o 
  15   3   6     3520.44     3228.22    265.03 o 
  17   3   6     3118.12     2868.21    267.08 o 
  19   3   6    10128.36    10439.44    871.76 o 
  21   3   6      254.51      274.79    151.49 o 
  23   3   6     4395.94     6600.25   1021.34 o 
  25   3   6     1110.54     1049.74    372.20 o 
  27   3   6     4223.09     4819.31    971.46 o 
 -26   4   6     6880.54     7694.75   1194.26 o 
 -24   4   6      149.23      129.94    224.66 o 
 -22   4   6     2560.79     2533.80    416.92 o 
 -20   4   6      120.65       83.63    181.12 o 
 -18   4   6     9463.95     9563.38   1006.53 o 
 -16   4   6     1532.09     1615.35    238.26 o 
 -14   4   6     7228.83     7692.14    468.32 o 
 -12   4   6     1494.93     1328.80    173.03 o 
 -10   4   6     1844.82     1815.33    188.65 o 
  -8   4   6     4022.54     4000.72    272.89 o 
  -6   4   6     2805.32     2614.74    213.57 o 
  -4   4   6     2220.03     1912.02    264.45 o 
  -2   4   6      743.84      377.67    140.54 o 
   0   4   6     8489.22     8598.00    513.08 o 
   2   4   6     1564.50     1446.05    178.23 o 
   4   4   6    10835.79    10315.29    539.19 o 
   6   4   6     2178.31     2119.26    209.94 o 
   8   4   6     5741.08     5532.45    332.79 o 
  10   4   6     1296.77     1361.58    212.48 o 
  12   4   6     7231.32     6821.52    381.15 o 
  14   4   6      696.71      624.16    154.55 o 
  16   4   6      506.67      555.98    149.85 o 
  18   4   6       78.63       19.78    115.88 o 
  20   4   6     3027.51     3124.08    365.27 o 
  22   4   6     3344.93     3946.74    470.92 o 
  24   4   6     1355.50     1597.77    456.48 o 
  26   4   6      646.07      917.09    401.13 o 
 -25   5   6     5865.06     5750.40   1067.42 o 
 -23   5   6     1960.79      959.73   1320.14 o 
 -21   5   6     7876.67     8284.75   1158.15 o 
 -19   5   6     3091.19     1394.50   1742.69 o 
 -17   5   6     2431.68     2397.22    816.66 o 
 -15   5   6     5585.43     5694.14    527.63 o 
 -13   5   6     9692.09     9038.59    665.44 o 
 -11   5   6    32152.17    31329.56   2574.26 o 
  -9   5   6      797.86      730.52    164.77 o 
  -7   5   6    27307.38    28132.95   1048.75 o 
  -5   5   6      388.26      311.61    103.50 o 
  -3   5   6    25729.70    25396.18   1212.27 o 
  -1   5   6     4730.56     4402.74    367.78 o 
   1   5   6    14699.68    13677.85   1350.10 o 
   3   5   6    11884.85    12084.96    618.69 o 
   5   5   6    21424.83    20013.47    845.05 o 
   7   5   6    17029.23    15171.05    752.02 o 
   9   5   6     5253.68     5187.08    370.50 o 
  11   5   6    13843.75    13561.67    595.95 o 
  13   5   6     4139.38     4532.58    321.90 o 
  15   5   6    11232.78    11593.05    565.98 o 
  17   5   6      790.41      655.65    180.41 o 
  19   5   6    13159.94    15615.54    844.00 o 
  21   5   6      124.51      189.73    188.24 o 
  23   5   6     7918.26     9828.60    848.08 o 
 -24   6   6      830.81      879.79    680.50 o 
 -22   6   6        6.69     -192.70    285.78 o 
 -20   6   6      854.58      551.16    426.39 o 
 -18   6   6      188.69      224.77    361.27 o 
 -16   6   6      150.85       78.61    163.93 o 
 -14   6   6      890.16      961.87    199.94 o 
 -12   6   6      514.89      432.57    157.26 o 
 -10   6   6      381.17      515.00    163.92 o 
  -8   6   6       57.35       67.57    109.12 o 
  -6   6   6      590.54      376.31    157.50 o 
  -4   6   6      138.07      239.05    123.56 o 
  -2   6   6        0.76      124.90    136.39 o 
   0   6   6       23.01       15.66    181.83 o 
   2   6   6     1346.02     1056.85    462.80 o 
   4   6   6        0.33        1.47     94.92 o 
   6   6   6     1946.38     1946.65    227.28 o 
   8   6   6     1562.58     1525.98    237.37 o 
  10   6   6     1557.24     1306.32    221.47 o 
  12   6   6      154.66      -31.83    134.73 o 
  14   6   6       55.23     -115.90    115.90 o 
  16   6   6       65.41        2.05    126.99 o 
  18   6   6     1452.82     1481.68    230.77 o 
  20   6   6       49.42       95.29    163.31 o 
  22   6   6       74.29      -48.22    241.67 o 
 -21   7   6     5961.65     5941.84   1061.72 o 
 -19   7   6     5623.76     5257.13    810.90 o 
 -17   7   6     4693.14     5948.43    556.50 o 
 -15   7   6     9547.07     9836.66    725.32 o 
 -13   7   6     1416.75     1475.13    247.56 o 
 -11   7   6     6492.64     6479.55    445.12 o 
  -9   7   6      805.96      917.99    194.80 o 
  -7   7   6    18965.10    20504.82    926.84 o 
  -5   7   6       85.44        7.52    104.98 o 
  -3   7   6    24956.35    27164.37   1153.87 o 
  -1   7   6     1576.81     1427.04    280.28 o 
   1   7   6    16523.80    16464.51   1456.01 o 
   3   7   6     7038.09     7238.40    657.78 o 
   5   7   6     8386.75     8407.13    584.21 o 
   7   7   6     7435.32     7459.64    621.98 o 
   9   7   6     1913.22     1908.72    452.00 o 
  11   7   6    14614.01    14518.33    878.99 o 
  13   7   6     6237.70     7012.10    576.31 o 
  15   7   6    13803.50    14802.25    915.35 o 
  17   7   6       90.32      179.46    195.42 o 
  19   7   6     6079.98     7144.38    690.95 o 
  21   7   6        0.69      171.21    433.59 o 
 -20   8   6      142.38      -49.88    510.67 o 
 -18   8   6      468.58      245.02    406.88 o 
 -16   8   6      179.56      192.07    252.26 o 
 -14   8   6     2318.10     2704.46    444.83 o 
 -12   8   6      199.94      112.48    153.07 o 
 -10   8   6       48.95       87.52    124.58 o 
  -8   8   6     1659.28     1613.01    252.59 o 
  -6   8   6      149.25      198.66    140.89 o 
  -4   8   6     4625.53     4269.11    433.43 o 
  -2   8   6      542.45      366.22    287.32 o 
   0   8   6     1213.25     1424.19    302.32 o 
   2   8   6       96.87      200.75    201.81 o 
   4   8   6      167.92      183.33    163.79 o 
   6   8   6       68.01       95.37    216.86 o 
   8   8   6     1559.15     1630.73    347.75 o 
  10   8   6      560.97      690.99    259.48 o 
  12   8   6      245.37      154.18    198.05 o 
  14   8   6      123.24       33.54    197.42 o 
  16   8   6     3812.53     3330.00    473.15 o 
  18   8   6      783.57     1217.15    348.91 o 
 -15   9   6     4000.74     2385.92   2131.76 o 
 -13   9   6      293.71      327.51    316.68 o 
 -11   9   6     3621.99     3933.73    451.41 o 
  -9   9   6        9.35      189.73    177.77 o 
  -7   9   6     2478.10     2170.20    383.46 o 
  -5   9   6       36.26      -93.94    154.99 o 
  -3   9   6     2140.02     2432.84    560.82 o 
  -1   9   6      816.65      799.29    255.98 o 
   1   9   6     3162.59     4080.06    448.06 o 
   3   9   6     2600.33     2440.87    435.11 o 
   5   9   6     5203.51     5434.58    564.18 o 
   7   9   6      900.07     1364.30    335.57 o 
   9   9   6     1830.91     2012.45    672.42 o 
  11   9   6     1398.92     1255.75    705.20 o 
  13   9   6     2875.44     3667.25    681.08 o 
 -10  10   6     5394.93     5998.83    672.48 o 
  -8  10   6     1938.84      961.24    401.46 o 
  -6  10   6     2139.63     1298.91    921.76 o 
  -4  10   6     1805.28     1313.70    645.56 o 
  -2  10   6     1627.11     1086.56    808.61 o 
   0  10   6     2380.88     1434.85    775.67 o 
   2  10   6     1113.20     1228.34    332.96 o 
   4  10   6     5537.45     6228.50    634.48 o 
   6  10   6      102.88       18.05    181.04 o 
   8  10   6     4590.47     5485.80    879.78 o 
 -29   1   7     1336.36      486.44    933.46 o 
 -27   1   7    10606.52    10609.61    972.09 o 
 -25   1   7       62.28       17.39    230.08 o 
 -23   1   7    12997.54    13429.44   1072.44 o 
 -21   1   7     3331.45     2583.82    490.63 o 
 -19   1   7    29821.14    33101.00   1968.98 o 
 -17   1   7      223.28      323.28    229.26 o 
 -15   1   7    28654.97    26856.84   3924.57 o 
 -13   1   7    14706.79    14816.18    606.21 o 
 -11   1   7    14677.91    14457.69    582.33 o 
  -9   1   7    13961.18    14198.94    527.62 o 
  -7   1   7    49134.87    56090.75   2520.28 o 
  -5   1   7    70038.40    80125.93   3532.72 o 
  -3   1   7     1258.19      924.04    306.64 o 
  -1   1   7   133753.06   138510.78   5994.41 o 
   1   1   7    17081.16    17759.70    939.49 o 
   3   1   7    84365.55    84771.58   3172.54 o 
   5   1   7      258.09      251.95     86.68 o 
   7   1   7    18328.91    17268.66    635.91 o 
   9   1   7       58.09       42.82     74.15 o 
  11   1   7    22769.14    22382.57    887.84 o 
  13   1   7     3562.87     3251.86    268.21 o 
  15   1   7    18534.95    18041.70    777.51 o 
  17   1   7     5951.18     5408.37    441.71 o 
  19   1   7     3779.38     3812.72    307.74 o 
  21   1   7     6717.70     7367.17    416.57 o 
  23   1   7     7202.02     6463.25    811.02 o 
  25   1   7     7149.89     7408.02    776.41 o 
  27   1   7      197.05      241.89    204.28 o 
 -28   2   7      345.20      143.26    397.61 o 
 -26   2   7     4253.77     3497.01    608.46 o 
 -24   2   7      299.32      107.33    246.85 o 
 -22   2   7      693.34      403.09    249.99 o 
 -20   2   7     7017.16     6269.24    664.59 o 
 -18   2   7     1463.33     1350.05    439.18 o 
 -16   2   7     4380.29     5041.22    541.59 o 
 -14   2   7     3194.81     2990.65    295.44 o 
 -12   2   7     5465.46     5879.49    315.75 o 
 -10   2   7      586.72      461.33    109.18 o 
  -8   2   7     5582.53     5356.90    302.38 o 
  -6   2   7     1014.36     1096.96    194.73 o 
  -4   2   7    17604.85    18622.20    970.07 o 
  -2   2   7     4247.55     4997.76    383.88 o 
   0   2   7     2829.69     2375.74    261.95 o 
   2   2   7     4947.44     3703.04    636.08 o 
   4   2   7     3000.73     2815.29    243.72 o 
   6   2   7     5425.35     4742.10    288.04 o 
   8   2   7     1029.95     1012.81    158.90 o 
  10   2   7     4826.23     4134.99    286.31 o 
  12   2   7      196.01      157.37     99.94 o 
  14   2   7     6725.11     6577.82    409.81 o 
  16   2   7     1062.82      878.69    218.04 o 
  18   2   7     5947.26     6699.11    422.04 o 
  20   2   7       23.85      221.92    149.40 o 
  22   2   7     4017.18     4160.93    481.81 o 
  24   2   7      101.13      254.84    303.31 o 
  26   2   7     1789.99     1212.30   1008.99 o 
 -27   3   7     5673.66     5310.59    617.21 o 
 -25   3   7       85.07       75.04    277.91 o 
 -23   3   7    16746.38    15388.22   1167.94 o 
 -21   3   7        6.02      -88.03    192.75 o 
 -19   3   7     6656.37     6758.41    672.23 o 
 -17   3   7     1592.98     1473.49    364.12 o 
 -15   3   7    15632.43    16160.60    826.71 o 
 -13   3   7     9221.62     9056.34    441.96 o 
 -11   3   7     7498.63     7175.52    376.67 o 
  -9   3   7    21561.96    21603.60    836.59 o 
  -7   3   7    25099.19    26418.03   1310.25 o 
  -5   3   7    15928.79    16167.50    880.15 o 
  -3   3   7    12536.03    11972.04    737.43 o 
  -1   3   7    27407.60    27719.15   1243.59 o 
   1   3   7      476.53      155.63    108.64 o 
   3   3   7    19067.60    17394.13    735.33 o 
   5   3   7        7.67      -70.68     71.67 o 
   7   3   7    11507.94    10644.36    500.31 o 
   9   3   7      429.32      417.28    123.04 o 
  11   3   7    19798.94    20515.09    841.61 o 
  13   3   7     4003.71     4001.32    290.63 o 
  15   3   7     4292.04     4492.07    317.28 o 
  17   3   7      848.81      870.30    195.78 o 
  19   3   7     3467.57     4155.10    350.58 o 
  21   3   7     2680.31     2925.13    337.57 o 
  23   3   7     1826.01     2069.62    369.57 o 
  25   3   7     1884.43     2625.07    549.53 o 
 -26   4   7     7058.84     6868.36    933.91 o 
 -24   4   7     1840.83     1766.21    390.39 o 
 -22   4   7     5510.58     5926.98    850.88 o 
 -20   4   7     3140.10     3484.02    458.71 o 
 -18   4   7     1052.59     1274.66    316.99 o 
 -16   4   7     1532.97     1733.99    254.53 o 
 -14   4   7    10109.69    10236.06    471.65 o 
 -12   4   7    12934.10    13813.04    588.51 o 
 -10   4   7       73.44       55.81     81.54 o 
  -8   4   7    18065.97    17933.67    747.07 o 
  -6   4   7       18.17      -42.78     94.23 o 
  -2   4   7     1793.99     1644.30    386.36 o 
   0   4   7     9402.81     8585.76    531.20 o 
   2   4   7    12879.25    12120.93    700.31 o 
   4   4   7    10184.44     9469.67    523.93 o 
   6   4   7     8089.52     7646.95    462.41 o 
   8   4   7     6740.55     6530.85    433.69 o 
  10   4   7    12969.79    12731.09    940.08 o 
  12   4   7      255.63      274.60    121.68 o 
  14   4   7     4495.17     4449.34    313.52 o 
  16   4   7     2820.87     3101.15    289.31 o 
  18   4   7    10643.14    11341.87    568.54 o 
  20   4   7        0.16      231.79    159.07 o 
  22   4   7     9270.21    10584.57    727.85 o 
  24   4   7      923.50      163.11    311.32 o 
 -25   5   7      135.77      -15.26    361.70 o 
 -23   5   7      743.16      246.56    366.43 o 
 -21   5   7     1639.90      899.71    769.33 o 
 -19   5   7       33.05     -185.76    275.18 o 
 -17   5   7       54.10       34.25    271.16 o 
 -15   5   7    11799.68    11820.68    834.96 o 
 -13   5   7     2135.91     2315.63    287.96 o 
 -11   5   7      123.71      195.31    118.93 o 
  -9   5   7      318.59      246.50    137.08 o 
  -7   5   7      842.62      659.22    161.01 o 
  -5   5   7     1520.44     1653.05    212.18 o 
  -3   5   7      387.90      389.27    154.88 o 
  -1   5   7      224.29      299.14    148.80 o 
   1   5   7     8200.51     8253.80   1149.79 o 
   3   5   7     1998.79     1363.89    242.87 o 
   5   5   7     1387.78     1253.59    192.74 o 
   7   5   7     5688.10     5664.03    404.60 o 
   9   5   7        5.34      -82.64     98.30 o 
  11   5   7     1300.88     1318.62    198.28 o 
  13   5   7       74.30     -111.31    111.31 o 
  15   5   7     1338.87     1207.63    213.74 o 
  17   5   7      863.45      973.59    185.69 o 
  19   5   7     1668.75     1481.72    240.67 o 
  21   5   7        5.78      -97.13    156.89 o 
  23   5   7      484.20      796.98    292.39 o 
 -24   6   7     2041.13     1909.55    605.16 o 
 -22   6   7     7959.04     4447.02   2999.42 o 
 -20   6   7     3229.09     2277.01    634.68 o 
 -18   6   7     9335.82     7318.99   2372.13 o 
 -16   6   7    12845.85    12681.96    828.20 o 
 -14   6   7     3980.53     3835.68    491.47 o 
 -12   6   7     6247.32     6808.75    448.42 o 
 -10   6   7     1647.92     1544.54    239.99 o 
  -8   6   7    21463.05    23080.81   1001.89 o 
  -6   6   7      676.49      604.83    162.34 o 
  -4   6   7    16465.51    17208.55    927.66 o 
  -2   6   7     4137.60     3790.15    373.59 o 
   0   6   7    10166.61     9805.89    628.25 o 
   2   6   7     6974.08     6256.83    829.47 o 
   4   6   7    11522.57    11422.88    690.51 o 
   6   6   7     7769.52     7268.59    474.72 o 
   8   6   7      526.58      636.96    176.54 o 
  10   6   7     6334.96     5814.96    443.70 o 
  12   6   7     3096.15     3586.50    341.99 o 
  14   6   7     4196.27     4486.30    387.33 o 
  16   6   7       31.98      -78.79    130.32 o 
  18   6   7     7221.69     8497.44    503.37 o 
  20   6   7        0.89     -138.26    161.54 o 
  22   6   7     2783.14     3528.11    526.47 o 
 -21   7   7      167.86     -143.60    283.40 o 
 -19   7   7       93.21       97.36    394.80 o 
 -17   7   7        2.31       96.97    202.80 o 
 -15   7   7      233.91      203.70    215.63 o 
 -13   7   7       98.53       68.19    133.59 o 
 -11   7   7        9.90       46.10    129.74 o 
  -9   7   7       90.44        2.17    111.48 o 
  -7   7   7     8035.72     7852.83    504.87 o 
  -5   7   7      384.71      563.13    167.33 o 
  -3   7   7       39.24      -17.22    138.52 o 
  -1   7   7      292.05      244.43    141.42 o 
   1   7   7        0.20      -26.40    144.49 o 
   3   7   7        7.24       -1.91    135.72 o 
   5   7   7      430.61       20.53    261.99 o 
   7   7   7        1.68      166.71    175.08 o 
   9   7   7     1021.93     1067.84    297.12 o 
  11   7   7      719.16      613.84    237.89 o 
  13   7   7     2099.96     1719.50    358.54 o 
  15   7   7      937.30     1173.15    313.00 o 
  17   7   7      491.39       59.58    276.29 o 
  19   7   7       28.79       63.63    210.11 o 
 -18   8   7     1111.23      535.95    725.87 o 
 -16   8   7     3451.18     3630.18    501.32 o 
 -14   8   7      259.43      426.65    234.97 o 
 -12   8   7     4506.60     4811.85    410.37 o 
 -10   8   7     2151.41     2304.51    298.94 o 
  -8   8   7     1722.47     2005.43    304.14 o 
  -6   8   7      811.56      808.58    202.27 o 
  -4   8   7     8024.37     8904.32    554.30 o 
  -2   8   7      520.19      485.17    211.60 o 
   0   8   7     6026.33     5874.94    563.58 o 
   2   8   7     2831.27     2831.16    427.06 o 
   4   8   7     3724.49     3775.36    449.96 o 
   6   8   7      602.72      914.23    284.68 o 
   8   8   7     3358.94     3482.86    482.44 o 
  10   8   7     3781.46     4367.34    532.83 o 
  12   8   7     1020.37      849.36    269.26 o 
  14   8   7     6879.25     6994.61    669.61 o 
  16   8   7       32.62      162.78    226.87 o 
 -13   9   7       24.93       19.99    292.71 o 
 -11   9   7     5230.78     5757.71    927.06 o 
  -9   9   7     1954.13     1894.99    368.91 o 
  -7   9   7      651.66      663.64    265.48 o 
  -5   9   7      448.91      405.54    234.87 o 
  -3   9   7     2042.35     1871.44    531.12 o 
  -1   9   7     1902.21     2060.02    383.45 o 
   1   9   7      357.60      569.91    348.92 o 
   3   9   7     3182.45     3924.72    968.61 o 
   5   9   7      328.99      190.70    214.02 o 
   7   9   7     1656.80     1619.16    375.45 o 
   9   9   7      499.87      393.05    240.97 o 
  11   9   7     1328.30      598.79    802.11 o 
  13   9   7      347.54      476.46    624.92 o 
  -8  10   7      933.28      758.70    417.41 o 
  -6  10   7       31.20      -43.76    171.88 o 
  -4  10   7      476.68      179.66    205.64 o 
  -2  10   7        7.26       -7.53    183.69 o 
   0  10   7     1105.66      283.66    728.72 o 
   2  10   7       33.48       97.25    233.48 o 
   4  10   7      931.29      505.20    272.60 o 
   6  10   7     1004.67     1061.82    328.45 o 
 -26   0   8      132.51     -398.56    398.56 o 
 -24   0   8    11292.18    11856.60   1462.18 o 
 -22   0   8       69.67      310.68    406.64 o 
 -20   0   8    17824.09    18176.09   1827.02 o 
 -18   0   8     2059.53     2361.91    653.18 o 
 -16   0   8    11826.94    10932.64   1252.21 o 
 -14   0   8     4681.36     5217.40    812.32 o 
 -12   0   8    11527.83    11854.22    744.63 o 
 -10   0   8    19556.00    21105.84   1167.03 o 
  -8   0   8     8931.53     8815.37    782.40 o 
  -6   0   8    33365.38    36604.95   1830.26 o 
  -4   0   8    17849.80    20053.72   1112.26 o 
  -2   0   8   111370.52   134392.36   6158.03 o 
   0   0   8    41731.87    46888.66   2308.21 o 
   2   0   8     6925.53     6517.01    574.80 o 
   4   0   8    26176.45    29320.98   1557.91 o 
   6   0   8    22638.96    21242.42   1001.32 o 
   8   0   8     3525.78     3320.72    312.56 o 
  10   0   8    18113.09    19011.40    938.99 o 
  12   0   8     3348.16     3153.00    340.23 o 
  14   0   8    16860.74    20668.36   1533.59 o 
  16   0   8     9693.54     9691.75    618.42 o 
  18   0   8    15176.75    15713.53    871.01 o 
  20   0   8      285.03      292.98    193.29 o 
  22   0   8      144.27      200.92    224.57 o 
  24   0   8     5004.52     8064.33   1196.63 o 
  26   0   8       85.65      -33.73    250.82 o 
 -27   1   8      671.96      195.14    292.39 o 
 -25   1   8      745.56      694.91    345.85 o 
 -23   1   8       79.97     -117.00    269.06 o 
 -21   1   8     5914.72     5507.29    654.08 o 
 -19   1   8     2334.98     1941.73    427.37 o 
 -17   1   8      322.70      174.56    226.23 o 
 -15   1   8      278.87      119.56    218.88 o 
 -13   1   8       11.71      -28.49     88.55 o 
 -11   1   8      375.95      536.82    122.83 o 
  -9   1   8      606.19      815.97    132.20 o 
  -7   1   8       42.98       -7.73    112.02 o 
  -5   1   8      978.70      910.58    182.06 o 
  -3   1   8     2619.70     2546.99    275.98 o 
  -1   1   8    15282.27    15772.33    875.64 o 
   1   1   8     3913.13     4371.24    375.70 o 
   3   1   8       81.50       64.78    100.59 o 
   5   1   8        5.40      115.34     89.08 o 
   7   1   8       23.74       29.80     77.95 o 
   9   1   8     1243.51     1275.36    167.65 o 
  11   1   8       26.15       54.55     88.88 o 
  13   1   8     2253.68     2415.60    267.79 o 
  15   1   8        2.80     -112.20    112.20 o 
  17   1   8      177.00      188.33    117.91 o 
  19   1   8     2137.81     2313.10    261.99 o 
  21   1   8        1.57      -68.63    127.39 o 
  23   1   8     1671.89     1420.46    240.29 o 
  25   1   8      467.80      184.01    272.66 o 
 -28   2   8     4466.66     5641.61   1018.02 o 
 -26   2   8      341.16       10.80    301.42 o 
 -24   2   8    16558.04    14861.37   1180.85 o 
 -22   2   8      285.60     -180.50    222.34 o 
 -20   2   8      954.59      818.52    337.84 o 
 -18   2   8     5994.61     5198.51    609.24 o 
 -16   2   8     9517.90     9861.48    829.61 o 
 -14   2   8    11438.76    11684.87    661.93 o 
 -12   2   8     4057.50     4272.22    288.15 o 
 -10   2   8    11326.10    11475.93    519.37 o 
  -8   2   8     7511.88     7271.34    491.37 o 
  -6   2   8    19448.75    18291.55    971.92 o 
  -4   2   8     4791.55     5034.84    401.62 o 
  -2   2   8    33716.09    33161.50   1618.56 o 
   0   2   8      349.59      557.34    165.14 o 
   2   2   8    16999.87    16525.33    926.76 o 
   4   2   8      139.05      110.76     92.33 o 
   6   2   8    33490.11    31792.58   1339.66 o 
   8   2   8     1899.30     1570.86    200.56 o 
  10   2   8     7106.63     6831.25    579.18 o 
  12   2   8       53.37       82.82    109.31 o 
  14   2   8    11461.83    11134.53    567.85 o 
  16   2   8     9992.96    10675.39    560.80 o 
  18   2   8     1750.08     2110.10    270.48 o 
  20   2   8     1137.86     1175.54    237.28 o 
  22   2   8     4928.24     4872.50    453.50 o 
  24   2   8     2616.05     2854.27    580.64 o 
 -27   3   8     4611.15     3439.38    873.90 o 
 -25   3   8     2945.50     3037.51    579.34 o 
 -23   3   8     2695.68     2743.35    530.89 o 
 -21   3   8     5101.91     4806.00    593.51 o 
 -19   3   8     4390.25     3956.33    611.38 o 
 -17   3   8     2148.86     2223.67    428.79 o 
 -15   3   8     2896.21     2978.66    331.72 o 
 -13   3   8     7678.47     7773.61    416.45 o 
 -11   3   8     1445.80     1533.96    195.79 o 
  -9   3   8    20089.65    20931.01    835.18 o 
  -7   3   8      699.08      606.04    177.64 o 
  -5   3   8     8773.50     8183.78    555.79 o 
  -3   3   8      547.27      571.35    160.17 o 
  -1   3   8    25563.41    25710.80   1201.70 o 
   1   3   8     8557.10     8146.80    572.59 o 
   3   3   8    11785.42    11320.45    630.16 o 
   5   3   8     8516.48     7792.94    463.77 o 
   7   3   8     2664.07     2084.80    250.53 o 
   9   3   8    12674.50    12494.65    591.01 o 
  11   3   8      349.47      290.04    127.19 o 
  13   3   8     2842.69     2566.62    274.87 o 
  15   3   8      203.46      260.85    131.28 o 
  17   3   8     4607.69     4849.29    368.92 o 
  19   3   8       78.65      262.24    155.65 o 
  21   3   8     4600.50     4316.50    380.19 o 
  23   3   8     1359.99     1135.38    313.86 o 
  25   3   8     2214.65     1794.20    477.23 o 
 -26   4   8       49.46      399.05    359.99 o 
 -24   4   8     3916.29     3371.79    779.78 o 
 -22   4   8      531.06      631.23    279.53 o 
 -20   4   8      298.57      368.76    250.48 o 
 -18   4   8      380.44      427.65    241.52 o 
 -16   4   8     1069.89      790.98    268.17 o 
 -14   4   8     1209.98     1314.45    239.87 o 
 -12   4   8     4606.98     4280.34    295.53 o 
 -10   4   8    12421.33    12511.66    552.41 o 
  -8   4   8        7.90       21.71     90.99 o 
  -6   4   8     3429.77     3169.76    317.77 o 
  -4   4   8     3171.93     2801.93    328.64 o 
  -2   4   8    10358.02    10175.29    674.35 o 
   0   4   8      301.47      142.54    118.80 o 
   2   4   8    15095.71    13905.58   1341.47 o 
   4   4   8      651.46      412.31    139.76 o 
   6   4   8     8708.56     8957.72    527.91 o 
   8   4   8       60.61      176.14    135.87 o 
  10   4   8     8923.00     9062.71    488.04 o 
  12   4   8     2699.29     2896.92    280.83 o 
  14   4   8     2192.72     2370.03    287.63 o 
  16   4   8     1051.74     1051.81    216.25 o 
  18   4   8      893.61      924.58    199.01 o 
  20   4   8     2891.12     2976.21    355.18 o 
  22   4   8     1058.71      825.29    296.59 o 
  24   4   8     1109.96     1082.73    413.71 o 
 -23   5   8     3422.91     1418.18   1741.51 o 
 -21   5   8     7187.87     7702.35   1175.73 o 
 -19   5   8     2954.42     1373.96   1464.56 o 
 -17   5   8    10709.78    10418.64   1291.64 o 
 -15   5   8      114.28       52.95    178.53 o 
 -13   5   8    31847.13    31434.02   1758.99 o 
 -11   5   8      725.40      511.12    166.18 o 
  -9   5   8    19082.30    18602.26   1147.96 o 
  -7   5   8       52.17      107.43    129.49 o 
  -5   5   8    18005.81    16961.19   1358.57 o 
  -3   5   8     1451.34     1408.90    268.24 o 
  -1   5   8     7811.39     8045.99    551.10 o 
   1   5   8    15716.77    16438.85    893.19 o 
   3   5   8    12842.43    13220.39    851.46 o 
   5   5   8    17269.55    16925.11    830.79 o 
   7   5   8     1455.72     1670.55    252.77 o 
   9   5   8     9854.29     8901.76    549.88 o 
  11   5   8      245.01      137.74    138.66 o 
  13   5   8     6463.98     6418.88    563.31 o 
  15   5   8       19.22      -36.00    121.25 o 
  17   5   8     6864.38     7795.97    466.86 o 
  19   5   8      413.38      205.87    170.79 o 
  21   5   8    10374.98    10474.73    704.32 o 
 -22   6   8      955.53      450.22    387.87 o 
 -20   6   8        4.90       80.54    382.37 o 
 -18   6   8     1450.79      656.04    916.83 o 
 -16   6   8      775.86      653.55    258.07 o 
 -14   6   8       79.14       97.05    189.00 o 
 -12   6   8      556.47      537.24    180.88 o 
 -10   6   8     6492.78     6047.90    570.82 o 
  -8   6   8      972.60      750.57    184.45 o 
  -6   6   8       23.34      217.01    132.53 o 
  -4   6   8        0.20      -32.28    125.52 o 
  -2   6   8       14.59     -125.29    125.29 o 
   0   6   8      754.86      830.44    225.81 o 
   2   6   8       66.81       -6.83    131.48 o 
   4   6   8     1154.32      985.52    242.15 o 
   6   6   8      331.93      322.28    160.93 o 
   8   6   8     2157.20     2190.70    304.77 o 
  10   6   8       12.36       67.26    148.02 o 
  12   6   8      182.83       -2.46    148.11 o 
  14   6   8     3569.03     3365.98    367.14 o 
  16   6   8      163.90      298.36    168.88 o 
  18   6   8        1.95      -35.81    154.97 o 
  20   6   8      160.56      234.95    188.04 o 
 -19   7   8     3836.67     2114.29   1737.23 o 
 -17   7   8    14777.40    12890.39   2084.96 o 
 -15   7   8      166.22       -2.63    216.50 o 
 -13   7   8     5268.32     4967.15    584.73 o 
 -11   7   8      872.23     1081.93    228.15 o 
  -9   7   8    13392.79    13685.92    727.09 o 
  -7   7   8     5223.55     5297.82    420.37 o 
  -5   7   8    18949.59    19489.39    921.15 o 
  -3   7   8      952.57      856.09    439.49 o 
  -1   7   8     6284.98     6040.75    509.92 o 
   1   7   8     3431.49     3164.02    439.31 o 
   3   7   8     3013.80     2518.88    405.73 o 
   5   7   8     2579.86     3101.25    451.16 o 
   7   7   8      248.16      268.53    198.44 o 
   9   7   8    10610.24    11282.93    845.74 o 
  11   7   8      776.61      623.90    253.41 o 
  13   7   8    13907.27    14552.11   1022.71 o 
  15   7   8      238.76      223.30    196.87 o 
  17   7   8     4679.84     5084.78    590.97 o 
 -16   8   8     1135.04     1486.31    599.06 o 
 -14   8   8       14.10      308.07    250.53 o 
 -12   8   8     1211.14     1419.22    270.45 o 
 -10   8   8      201.61      303.68    166.33 o 
  -8   8   8       62.85      176.17    163.89 o 
  -6   8   8     6560.97     6356.38    472.84 o 
  -4   8   8     2070.09     1779.48    281.35 o 
  -2   8   8     3208.21     3399.82    363.51 o 
   0   8   8      655.67      383.24    215.94 o 
   2   8   8     4625.14     5058.47    542.33 o 
   4   8   8       95.86     -107.68    148.55 o 
   6   8   8     2223.76     2714.75    676.94 o 
   8   8   8      744.42      709.86    275.97 o 
  10   8   8     1755.04     1694.34    395.39 o 
  12   8   8      626.77      847.80    322.85 o 
  14   8   8      291.47      261.11    273.15 o 
 -13   9   8     3386.86     2522.05    623.02 o 
 -11   9   8      152.89      136.66    217.71 o 
  -9   9   8     3650.39     4598.74    506.60 o 
  -7   9   8        3.47      110.88    188.03 o 
  -5   9   8     6764.60     5894.62    570.67 o 
  -3   9   8     1072.20      372.19    290.95 o 
  -1   9   8     2606.94     2704.42    462.34 o 
   1   9   8      813.04      750.75    449.63 o 
   3   9   8     2083.04     2687.42    689.52 o 
   5   9   8     2506.88     2401.04    440.34 o 
   7   9   8     2106.33      676.38    882.15 o 
   9   9   8     2283.50     3295.37    788.57 o 
  11   9   8      497.25      340.08    349.39 o 
  -2  10   8     3088.64     3720.06    809.95 o 
   0  10   8       35.82     -177.47    177.47 o 
 -27   1   9      156.11     -141.70    248.56 o 
 -25   1   9    11011.77    11064.56   1017.64 o 
 -23   1   9        3.75     -131.49    311.15 o 
 -21   1   9    13779.61    11658.53   1666.93 o 
 -19   1   9    15170.19    14645.10   1133.82 o 
 -17   1   9    10894.45     9892.97    865.19 o 
 -15   1   9     5211.85     5657.04    921.11 o 
 -13   1   9     2615.82     2956.18    267.15 o 
 -11   1   9    30542.49    33741.83   1123.00 o 
  -9   1   9     5703.33     6001.62    390.20 o 
  -7   1   9    19293.74    22012.69    982.91 o 
  -5   1   9     3645.09     3395.47    375.23 o 
  -3   1   9    32026.72    34839.46   1703.64 o 
  -1   1   9     1628.89     1688.68    277.30 o 
   1   1   9    63970.25    65137.89   2995.27 o 
   3   1   9     2538.45     2558.81    304.87 o 
   5   1   9    28248.60    28147.45   1225.39 o 
   7   1   9    11303.28    10350.70    517.44 o 
   9   1   9    19059.35    19095.34    809.75 o 
  11   1   9     5162.32     4775.26    338.63 o 
  13   1   9    14307.78    14938.90    819.71 o 
  15   1   9     9122.05     9895.31    493.71 o 
  17   1   9     4009.26     4324.13    321.58 o 
  19   1   9     4964.17     5314.22    367.63 o 
  21   1   9       45.00     -105.69    144.43 o 
  23   1   9     7708.45     8137.90    547.59 o 
  25   1   9     2202.04      699.98    445.59 o 
 -26   2   9      703.35     -179.56    243.45 o 
 -24   2   9      648.86      890.00    374.83 o 
 -22   2   9     2255.53     2035.19    479.60 o 
 -20   2   9      698.95      186.77    297.50 o 
 -18   2   9     5160.46     4969.44    766.24 o 
 -16   2   9      300.98      142.91    254.39 o 
 -14   2   9     5267.96     4721.89    403.62 o 
 -12   2   9      226.92      327.46    127.00 o 
 -10   2   9    13369.14    14759.61    651.63 o 
  -8   2   9       61.94       62.16    119.15 o 
  -6   2   9     3934.47     3642.79    388.35 o 
  -4   2   9        4.58      -40.88    109.02 o 
  -2   2   9     8479.29     8229.75    579.29 o 
   0   2   9     2740.79     2378.41    315.34 o 
   2   2   9     4727.20     4594.78    412.52 o 
   4   2   9     6948.27     6441.80    511.43 o 
   6   2   9      455.03      480.01    149.89 o 
   8   2   9    18366.70    18646.74    796.70 o 
  10   2   9       88.84      158.19    115.04 o 
  12   2   9     3864.00     3604.59    304.79 o 
  14   2   9      622.60      594.05    162.10 o 
  16   2   9      493.52      323.67    158.43 o 
  18   2   9      162.14      241.96    158.10 o 
  20   2   9     2364.16     2436.49    378.85 o 
  22   2   9     1148.44     1397.26    242.47 o 
  24   2   9      894.10      526.79    232.40 o 
 -25   3   9     4965.82     4661.60    859.83 o 
 -23   3   9      241.23     -213.77    246.51 o 
 -21   3   9     4993.33     5915.81    679.49 o 
 -19   3   9     1798.41     1810.06    511.38 o 
 -17   3   9     1441.71     1266.92    371.66 o 
 -15   3   9      513.72      311.39    266.48 o 
 -13   3   9     8320.61     8870.85    464.70 o 
 -11   3   9    11743.63    10897.89    528.62 o 
  -9   3   9     3519.15     3365.76    277.42 o 
  -7   3   9     5856.02     5176.16    435.03 o 
  -5   3   9     3856.42     3229.01    349.06 o 
  -3   3   9    13235.94    12889.30    792.70 o 
  -1   3   9        9.11      -59.93     91.15 o 
   1   3   9    12038.50    11316.51    659.39 o 
   3   3   9      198.90       71.37    120.86 o 
   5   3   9    19105.30    19684.70    931.22 o 
   7   3   9     3280.55     2921.80    294.57 o 
   9   3   9    10992.95    10876.57    552.83 o 
  11   3   9     5809.36     5588.87    375.64 o 
  13   3   9     5873.64     5795.41    392.84 o 
  15   3   9     3219.14     3215.15    319.12 o 
  17   3   9     2263.42     2410.27    305.30 o 
  19   3   9     3657.89     3926.51    385.58 o 
  21   3   9      515.36      681.58    208.13 o 
  23   3   9     1249.17     1664.58    357.98 o 
 -24   4   9     1949.28      636.07    790.47 o 
 -22   4   9     7892.69     8016.68   1654.81 o 
 -20   4   9     1246.41     1184.50    344.29 o 
 -18   4   9    10474.64    10236.83    788.11 o 
 -16   4   9      845.77      743.52    294.44 o 
 -14   4   9    19487.56    19906.34    933.67 o 
 -12   4   9     2849.22     2293.41    242.06 o 
 -10   4   9    12116.75    12365.75    559.69 o 
  -8   4   9      644.42      551.61    160.58 o 
  -6   4   9    15401.81    15605.51    858.09 o 
  -4   4   9     2396.90     2430.67    317.32 o 
  -2   4   9    11269.66    11076.83    739.66 o 
   0   4   9     6401.00     6047.99    459.50 o 
   2   4   9     8247.71     7604.18    520.89 o 
   4   4   9    12552.40    12643.65    823.16 o 
   6   4   9      279.02      306.04    137.09 o 
   8   4   9    10797.13     9994.48    595.59 o 
  10   4   9       88.08      -56.85    121.71 o 
  12   4   9     4003.45     4235.78    333.70 o 
  14   4   9        4.04      -16.30    120.12 o 
  16   4   9     3553.97     4078.21    359.21 o 
  18   4   9      573.62      737.71    210.01 o 
  20   4   9     4623.10     5294.96    435.89 o 
  22   4   9      268.14      457.24    219.45 o 
 -23   5   9       68.89      112.51    273.01 o 
 -21   5   9      950.75      860.89    474.62 o 
 -19   5   9      531.74      386.30    415.90 o 
 -17   5   9       23.59       72.89    316.24 o 
 -15   5   9      727.81      466.14    271.61 o 
 -13   5   9    12251.59    12760.24    915.84 o 
 -11   5   9     4461.39     4338.10    376.37 o 
  -9   5   9       59.90       45.16    115.75 o 
  -7   5   9     1803.90     1255.98    429.97 o 
  -5   5   9      150.11       79.47    133.20 o 
  -3   5   9     1453.56     1111.66    232.17 o 
  -1   5   9      391.77      510.95    185.65 o 
   1   5   9     1200.03     1120.10    235.84 o 
   3   5   9     4370.08     3588.95    552.47 o 
   5   5   9     1782.21     1788.80    333.79 o 
   7   5   9      333.42      442.24    158.74 o 
   9   5   9     1251.16     1064.21    279.84 o 
  11   5   9      450.63      464.45    169.61 o 
  13   5   9      653.42      747.00    206.68 o 
  15   5   9      142.64       39.21    136.64 o 
  17   5   9      394.51      430.00    179.96 o 
  19   5   9      549.58      672.14    219.05 o 
  21   5   9       13.48       23.08    190.57 o 
 -20   6   9     2499.52      817.07   1005.19 o 
 -18   6   9     8512.43     7492.38   1155.78 o 
 -16   6   9      628.48      187.50    372.06 o 
 -14   6   9     9567.41     9809.99    807.03 o 
 -12   6   9      926.48      837.99    202.53 o 
 -10   6   9     5473.79     5265.54    662.97 o 
  -8   6   9     1476.02     1744.77    261.58 o 
  -6   6   9    10298.64    10854.01    608.11 o 
  -4   6   9     1611.50     1703.67    302.46 o 
  -2   6   9     7913.96     8085.64    585.46 o 
   0   6   9     1851.23     1571.19    291.03 o 
   2   6   9     5056.30     4577.40    487.43 o 
   4   6   9     7876.88     8483.53    687.26 o 
   6   6   9     4539.03     4996.18    522.57 o 
   8   6   9     1412.43     1537.64    267.47 o 
  10   6   9       97.06      175.31    155.46 o 
  12   6   9     9045.73     9823.60    636.49 o 
  14   6   9       65.66      -50.10    172.85 o 
  16   6   9     2104.82     2565.58    366.98 o 
  18   6   9      581.11      685.42    220.39 o 
 -19   7   9       54.78      364.14    322.05 o 
 -17   7   9      527.44      310.31    418.34 o 
 -15   7   9      231.44      422.40    247.58 o 
 -13   7   9       12.17     -190.59    190.59 o 
 -11   7   9     1080.69     1134.82    243.53 o 
  -9   7   9     1060.85      980.66    228.00 o 
  -7   7   9     1329.04     1072.40    222.92 o 
  -5   7   9      544.04      757.77    211.99 o 
  -3   7   9      136.55      123.19    163.71 o 
  -1   7   9       15.32     -151.92    151.92 o 
   1   7   9     1281.46     1270.02    309.27 o 
   3   7   9      117.09      399.02    205.25 o 
   5   7   9      391.83      405.72    212.62 o 
   7   7   9      128.05       39.28    179.51 o 
   9   7   9      378.64      184.09    223.42 o 
  11   7   9     2719.05     3699.89    551.51 o 
  13   7   9      168.59      168.95    211.75 o 
  15   7   9       36.31      139.03    237.63 o 
  17   7   9      486.88      458.16    287.67 o 
 -16   8   9        7.72      162.94    447.97 o 
 -14   8   9     6369.54     7416.91    768.57 o 
 -12   8   9      191.81      177.89    280.42 o 
 -10   8   9     5473.49     5687.96    458.67 o 
  -8   8   9        3.90      -82.27    153.16 o 
  -6   8   9    10877.77    11514.13    683.36 o 
  -4   8   9     4950.56     5407.13    452.82 o 
  -2   8   9     1099.47     1390.48    327.43 o 
   0   8   9     2101.01     2302.53    438.46 o 
   2   8   9     1679.42     1503.60    340.31 o 
   4   8   9     2601.46     2927.49    478.21 o 
   6   8   9     1051.10     1443.62    348.16 o 
   8   8   9     3880.93     4507.21    760.54 o 
  10   8   9      426.87      555.23    259.61 o 
  12   8   9     3644.32     4936.65    830.38 o 
  -9   9   9      326.56      326.10    259.59 o 
  -7   9   9      280.50      454.19    259.09 o 
  -5   9   9     1296.15      989.17    491.62 o 
  -3   9   9     2013.81     1275.95    344.67 o 
  -1   9   9        8.43     -105.65    188.58 o 
   1   9   9     3039.98     1210.49   1053.17 o 
   3   9   9       72.00      226.52    225.08 o 
   5   9   9     1165.10     1179.18    348.64 o 
   7   9   9      441.61      944.64    298.82 o 
 -24   0  10      816.52     1816.56    699.74 o 
 -22   0  10    10295.97     9681.85   1318.72 o 
 -20   0  10    11435.03    11380.60   1419.43 o 
 -18   0  10     8102.78     8618.23   1195.21 o 
 -16   0  10    12627.35    13175.31   1480.71 o 
 -14   0  10     2193.87     2636.96    684.06 o 
 -12   0  10     2771.09     2990.88    395.65 o 
 -10   0  10       39.74       79.53    170.32 o 
  -8   0  10     5917.40     5978.89    687.86 o 
  -6   0  10      263.60      208.54    212.82 o 
  -4   0  10    11101.47    12292.92    838.04 o 
  -2   0  10     1145.27     1038.63    265.23 o 
   0   0  10    15205.49    16138.80   1153.40 o 
   2   0  10     1423.95     1740.87    517.56 o 
   4   0  10     7212.09     7294.42    634.01 o 
   6   0  10     5867.66     5723.28    563.52 o 
   8   0  10    13900.57    14192.98   1052.76 o 
  10   0  10     9739.78     9790.45    621.40 o 
  12   0  10     3580.58     3616.75    382.18 o 
  14   0  10     5959.24     5714.19    466.49 o 
  16   0  10     4433.48     4459.97    434.21 o 
  18   0  10    12439.78    13480.47    826.95 o 
  20   0  10      393.84      271.95    272.37 o 
  22   0  10      565.87      403.95    304.21 o 
 -25   1  10     1108.84      -61.40    605.68 o 
 -23   1  10     1015.07      606.11    376.68 o 
 -21   1  10       91.69     -295.80    454.62 o 
 -19   1  10      134.48      320.00    317.66 o 
 -17   1  10     1692.77     1643.26    424.97 o 
 -15   1  10     3059.19     3278.64    544.63 o 
 -13   1  10      320.03      214.41    173.46 o 
 -11   1  10      602.61      594.69    153.39 o 
  -9   1  10     1489.19     1671.06    245.82 o 
  -7   1  10     2243.94     2404.40    288.36 o 
  -5   1  10     1289.61     1211.77    224.61 o 
  -3   1  10     3309.09     3131.60    336.17 o 
  -1   1  10      715.49      560.08    269.82 o 
   1   1  10     3121.23     2195.31    335.96 o 
   3   1  10      466.26      308.11    172.65 o 
   5   1  10      907.53     1036.00    265.55 o 
   7   1  10     2801.88     2626.81    297.53 o 
   9   1  10     1440.84     1255.29    302.60 o 
  11   1  10     1211.27     1199.29    212.43 o 
  13   1  10      332.83      336.91    131.49 o 
  15   1  10       10.34      133.19    118.17 o 
  17   1  10        2.34      110.50    141.64 o 
  19   1  10      437.96      270.02    158.59 o 
  21   1  10      156.27       65.05    170.31 o 
  23   1  10       23.96      233.49    170.19 o 
 -26   2  10     4766.48     6116.18   1058.87 o 
 -24   2  10      319.03       46.66    321.71 o 
 -22   2  10     7348.38     8308.55    868.43 o 
 -20   2  10     2950.96     3370.18    609.82 o 
 -18   2  10     6247.63     6895.78   1273.83 o 
 -16   2  10     8681.28     9630.58    872.10 o 
 -14   2  10     1350.49     1300.29    366.27 o 
 -12   2  10     3631.67     3799.07    292.54 o 
 -10   2  10    11000.64    10971.89    663.90 o 
  -8   2  10    18902.96    19400.91   1069.56 o 
  -6   2  10     1772.86     1563.11    276.10 o 
  -4   2  10     6301.41     6297.91    503.56 o 
  -2   2  10       10.74       98.31    131.82 o 
   0   2  10    24051.19    22316.79   1225.98 o 
   2   2  10     4736.87     4484.14    435.41 o 
   4   2  10    15119.74    14667.13    912.79 o 
   6   2  10     8703.39     8523.18    698.45 o 
   8   2  10    12975.16    12674.03    698.97 o 
  10   2  10     2075.68     2574.02    302.99 o 
  12   2  10      978.26      921.95    188.32 o 
  14   2  10    12868.51    13654.60    684.62 o 
  16   2  10      230.90      264.41    159.18 o 
  18   2  10     4285.71     4632.77    451.74 o 
  20   2  10      301.44      296.31    181.83 o 
  22   2  10     4846.92     5526.97    459.35 o 
 -25   3  10     1290.47      296.09    804.72 o 
 -23   3  10     6106.52     3228.87   2472.84 o 
 -21   3  10     1323.23     1039.15    417.70 o 
 -19   3  10     5091.36     4544.54    613.59 o 
 -17   3  10       69.76      -89.18    286.69 o 
 -15   3  10     9671.66     9948.37    872.10 o 
 -13   3  10      846.34      749.02    168.96 o 
 -11   3  10    14549.80    15891.63    708.97 o 
  -9   3  10     2356.44     2243.15    287.34 o 
  -7   3  10      505.28      516.92    191.68 o 
  -5   3  10     2767.40     2750.92    408.06 o 
  -3   3  10    10420.09    10964.47    888.57 o 
  -1   3  10     3002.29     2677.87    363.62 o 
   1   3  10     5569.59     5419.76    430.64 o 
   3   3  10     8468.48     7634.94    589.99 o 
   5   3  10     1483.56     1874.74    316.98 o 
   7   3  10     9096.99     9009.92    557.44 o 
   9   3  10      320.68      128.02    138.36 o 
  11   3  10     1758.39     2068.27    260.22 o 
  13   3  10     1795.69     1503.98    239.81 o 
  15   3  10     1385.74     1713.40    260.32 o 
  17   3  10      273.58      136.78    169.02 o 
  19   3  10     1753.21     2029.49    340.26 o 
  21   3  10      347.25      534.21    231.22 o 
 -24   4  10      118.15      -62.34    297.45 o 
 -22   4  10     2567.63     1048.50   1270.74 o 
 -20   4  10     2412.72     2111.11    616.45 o 
 -18   4  10      660.60      544.53    309.41 o 
 -16   4  10      673.19      808.66    305.81 o 
 -14   4  10     3041.64     3057.39    367.49 o 
 -12   4  10     4637.22     4546.18    327.94 o 
 -10   4  10       36.83      -85.64    104.01 o 
  -8   4  10    10996.28    11136.17    596.50 o 
  -6   4  10      921.53     1009.00    223.69 o 
  -4   4  10     2930.00     3093.03    349.63 o 
  -2   4  10      965.76      798.92    474.77 o 
   0   4  10     8365.25     8387.41    841.78 o 
   2   4  10     2126.03     2691.79    370.48 o 
   4   4  10     3624.45     3420.06    405.86 o 
   6   4  10      709.15      373.21    192.91 o 
   8   4  10     2384.21     2449.82    316.96 o 
  10   4  10     3914.44     4064.90    383.84 o 
  12   4  10        5.33     -126.44    145.43 o 
  14   4  10      232.75       92.53    137.51 o 
  16   4  10     1418.19     1068.20    233.70 o 
  18   4  10     3243.87     3356.96    391.58 o 
  20   4  10        2.31      172.25    188.61 o 
 -21   5  10      400.44      300.83    381.62 o 
 -19   5  10     8900.80     8389.29   1362.19 o 
 -17   5  10      193.40     -162.53    270.31 o 
 -15   5  10    17867.70    17810.79   2102.54 o 
 -13   5  10     2941.82     2500.01    498.68 o 
 -11   5  10     9581.05     9665.52    611.80 o 
  -9   5  10      516.67      428.49    251.57 o 
  -7   5  10    10796.67    11248.98    776.97 o 
  -5   5  10     3723.85     3866.65    687.86 o 
  -3   5  10     9615.12     9327.69    629.66 o 
  -1   5  10     4937.36     4428.81    407.19 o 
   1   5  10     6355.10     5637.16    518.21 o 
   3   5  10    16001.29    15107.66   1705.17 o 
   5   5  10     3245.21     3251.24    674.32 o 
   7   5  10    10794.95    10956.35    663.90 o 
   9   5  10      495.11      455.57    171.85 o 
  11   5  10     9826.00    10611.67    656.10 o 
  13   5  10        8.33     -144.70    165.87 o 
  15   5  10     5567.31     5361.61    476.72 o 
  17   5  10     1059.73     1274.60    249.85 o 
  19   5  10     3882.29     4734.30    453.43 o 
 -20   6  10      327.95       96.39    318.88 o 
 -18   6  10        9.11      281.30    364.26 o 
 -16   6  10       15.29     -135.56    368.75 o 
 -14   6  10        4.93      159.95    214.10 o 
 -12   6  10        3.24       42.06    138.27 o 
 -10   6  10       93.76       76.11    146.17 o 
  -8   6  10      347.52      306.51    170.68 o 
  -6   6  10     1677.29     1537.56    311.04 o 
  -4   6  10      307.49      238.08    174.60 o 
  -2   6  10       61.12      -12.19    147.35 o 
   0   6  10      897.24      795.70    246.01 o 
   2   6  10      146.38      293.08    186.35 o 
   4   6  10      378.30      207.74    217.33 o 
   6   6  10       31.55      244.00    285.03 o 
   8   6  10      255.41      169.62    186.21 o 
  10   6  10        7.04     -140.30    140.30 o 
  12   6  10      162.00      186.97    182.09 o 
  14   6  10       16.47     -113.28    177.43 o 
  16   6  10      365.73      330.12    307.46 o 
 -17   7  10       77.72      357.08    391.48 o 
 -15   7  10     9410.29     9342.97    763.30 o 
 -13   7  10      272.78      255.56    304.10 o 
 -11   7  10     8448.21     9062.84    586.96 o 
  -9   7  10      970.09     1050.64    251.10 o 
  -7   7  10    11227.56    11637.95    748.91 o 
  -5   7  10     6040.21     5616.41    449.21 o 
  -3   7  10     8847.72     9302.31    878.83 o 
  -1   7  10     5898.11     6477.73    765.77 o 
   1   7  10     2230.24     2400.75    435.81 o 
   3   7  10     4828.37     5013.24    546.14 o 
   5   7  10     3087.92     2934.90    465.64 o 
   7   7  10     8978.12     8857.85    763.16 o 
   9   7  10       81.83      162.92    218.99 o 
  11   7  10     8834.59    11854.70   1300.19 o 
  13   7  10      150.42      292.49    226.24 o 
  15   7  10     5383.51     6110.48    925.86 o 
 -12   8  10     1309.80     1490.47    396.09 o 
 -10   8  10      496.58      527.27    237.36 o 
  -8   8  10     1035.92      942.77    251.65 o 
  -6   8  10      160.94       64.21    224.26 o 
  -4   8  10     4616.36     4571.09    465.54 o 
  -2   8  10      125.50      281.75    218.79 o 
   0   8  10     1215.02     1024.25    338.43 o 
   2   8  10      101.59      186.87    221.51 o 
   4   8  10      425.90      342.91    214.63 o 
   6   8  10      272.14      200.36    209.16 o 
   8   8  10      539.85       98.23    212.86 o 
  10   8  10     1071.53       98.27    353.19 o 
  -5   9  10     2750.18     3103.46    695.46 o 
  -3   9  10      495.02      109.01    336.81 o 
  -1   9  10     2757.86     3540.97    762.92 o 
   1   9  10      399.88       15.79    222.32 o 
   3   9  10     2986.71     2947.62    512.19 o 
 -25   1  11     1568.64      244.72    751.28 o 
 -23   1  11     7711.92     7141.59   1158.87 o 
 -21   1  11     3766.46     4958.43    739.29 o 
 -19   1  11    17600.53    15554.45   1247.36 o 
 -17   1  11     9668.50    10054.37   1316.34 o 
 -15   1  11     1053.94     1293.97    397.75 o 
 -13   1  11     6138.74     6636.05    512.25 o 
 -11   1  11     2693.73     2779.52    304.69 o 
  -9   1  11    14899.06    15799.28    805.35 o 
  -7   1  11     1179.72     1213.15    239.40 o 
  -5   1  11    19653.97    20467.36    983.03 o 
  -3   1  11     3250.49     2810.67    355.52 o 
  -1   1  11    27116.92    27238.80   1250.92 o 
   1   1  11      654.75      699.31    203.53 o 
   3   1  11    15644.15    16099.52    853.37 o 
   5   1  11     3481.81     3638.49    382.07 o 
   7   1  11     7388.02     7676.62    547.39 o 
   9   1  11     9513.62    10172.79    622.72 o 
  11   1  11     4911.05     4805.42    340.79 o 
  13   1  11    14956.71    15352.48    683.67 o 
  15   1  11      718.97      520.39    164.42 o 
  17   1  11    10753.98    11149.69    635.37 o 
  19   1  11       11.17     -138.47    138.47 o 
  21   1  11     5364.78     6584.51    515.96 o 
 -24   2  11      866.13      134.71    286.93 o 
 -22   2  11     1908.62     1378.81    467.20 o 
 -20   2  11    11114.02    10103.50    987.58 o 
 -18   2  11      122.22     -276.49    276.49 o 
 -16   2  11     8205.05     7121.95    767.63 o 
 -14   2  11      336.70       53.30    259.46 o 
 -12   2  11     7980.48     8500.80    485.29 o 
 -10   2  11     9430.99    10104.83    633.42 o 
  -8   2  11       73.36      122.56    256.52 o 
  -6   2  11     4218.62     3948.44    412.64 o 
  -4   2  11      357.46      346.86    182.30 o 
  -2   2  11     3699.58     3867.02    417.16 o 
   0   2  11     1455.43     1521.92    385.73 o 
   2   2  11     6080.15     6504.40    551.07 o 
   4   2  11      701.31      473.32    194.12 o 
   6   2  11     5260.12     4406.26    530.86 o 
   8   2  11      161.77      298.49    139.90 o 
  10   2  11     2315.95     2312.98    322.25 o 
  12   2  11     1053.34      860.24    197.66 o 
  14   2  11     1681.60     1880.40    269.99 o 
  16   2  11        5.04        7.26    175.73 o 
  18   2  11     1309.79     1423.45    252.02 o 
  20   2  11      196.00      316.14    183.09 o 
 -23   3  11     9028.24    11081.33   1472.16 o 
 -21   3  11      219.72      252.77    358.61 o 
 -19   3  11     3885.75     3476.67    632.86 o 
 -17   3  11     6462.37     6147.23    726.01 o 
 -15   3  11     1677.44     1438.87    432.18 o 
 -13   3  11     5155.42     5036.86    571.37 o 
 -11   3  11     1180.69     1094.55    201.57 o 
  -9   3  11    20290.37    22226.79   1255.06 o 
  -7   3  11        0.27     -121.12    121.12 o 
  -5   3  11     3817.90     4715.55    461.05 o 
  -3   3  11      372.67      223.46    175.95 o 
  -1   3  11     2265.57     2316.27    376.89 o 
   1   3  11     1127.76     1413.44    299.88 o 
   3   3  11     5437.73     5430.24    503.58 o 
   5   3  11     4909.70     5109.32   1154.35 o 
   7   3  11     1963.55     2244.03    376.70 o 
   9   3  11     4664.54     4612.38    406.53 o 
  11   3  11      836.79     1094.60    234.67 o 
  13   3  11     2261.00     1961.37    276.55 o 
  15   3  11      339.93      293.39    179.39 o 
  17   3  11     1849.96     2689.07    347.53 o 
  19   3  11      208.80      365.06    200.15 o 
 -22   4  11      266.58      422.60    408.54 o 
 -20   4  11     6005.85     5335.00    831.64 o 
 -18   4  11      360.10      410.77    394.03 o 
 -16   4  11     5731.15     5411.05    784.84 o 
 -14   4  11     1783.11     1770.10    304.64 o 
 -12   4  11     5378.59     5452.93    376.30 o 
 -10   4  11     7923.44     7767.93    451.77 o 
  -8   4  11     5613.27     5410.48    462.46 o 
  -6   4  11     2641.65     2999.95    364.78 o 
  -4   4  11     6609.83     6555.42    505.23 o 
  -2   4  11     1685.53      793.91    434.52 o 
   0   4  11     1187.54      934.46    260.30 o 
   2   4  11    13962.35    13312.24    895.05 o 
   4   4  11     1574.31     1499.26    324.12 o 
   6   4  11     8170.24     9127.47    774.32 o 
   8   4  11      289.51       11.22    234.17 o 
  10   4  11     9824.73    10135.43    715.05 o 
  12   4  11      622.78      334.87    191.12 o 
  14   4  11     4632.98     4539.77    432.85 o 
  16   4  11      855.32      799.12    234.70 o 
  18   4  11     1372.16     1733.04    301.43 o 
 -21   5  11      402.96      257.34    327.85 o 
 -19   5  11      292.81      139.73    379.26 o 
 -17   5  11      817.01      663.05    432.12 o 
 -15   5  11      844.69      921.17    429.17 o 
 -13   5  11      129.27      342.03    232.69 o 
 -11   5  11      129.90      -30.52    138.73 o 
  -9   5  11      819.70      698.22    207.32 o 
  -7   5  11       29.06       78.88    161.52 o 
  -5   5  11      225.95        0.18    152.15 o 
  -3   5  11       19.43      -54.90    132.72 o 
  -1   5  11     1223.31      843.62    259.55 o 
   1   5  11        2.13       14.68    147.16 o 
   3   5  11      458.14      501.54    274.34 o 
   5   5  11      478.36      261.28    170.13 o 
   7   5  11       77.85      -60.96    175.67 o 
   9   5  11       31.35       81.28    154.89 o 
  11   5  11       64.03      -84.94    148.03 o 
  13   5  11      340.20      201.34    196.93 o 
  15   5  11      165.40       -5.11    186.99 o 
  17   5  11      426.57      632.13    241.40 o 
 -18   6  11       44.96     -167.16    367.09 o 
 -16   6  11     6897.93     8178.81   1236.06 o 
 -14   6  11     1190.66      870.02    311.15 o 
 -12   6  11     4836.14     4743.43    582.02 o 
 -10   6  11     5102.40     5470.43    639.79 o 
  -8   6  11     4917.86     4983.15    579.80 o 
  -6   6  11     5413.51     5538.08    502.96 o 
  -4   6  11     5956.66     5378.73    494.38 o 
  -2   6  11    11031.96     9172.87    938.45 o 
   0   6  11      838.27     1008.89    278.46 o 
   2   6  11     7076.29     7526.89    670.80 o 
   4   6  11     1601.13     1248.32    326.25 o 
   6   6  11     6912.11     8222.75    707.16 o 
   8   6  11      402.66      656.59    268.18 o 
  10   6  11     5470.42     5689.88    596.70 o 
  12   6  11      204.42      150.39    238.09 o 
  14   6  11     3007.08     4166.13    744.39 o 
 -15   7  11      176.16      281.10    383.97 o 
 -13   7  11     1006.16      748.15    289.63 o 
 -11   7  11       40.33       21.00    235.52 o 
  -9   7  11      128.25      -77.88    157.86 o 
  -7   7  11      429.59      267.96    184.81 o 
  -5   7  11      607.44      360.00    222.21 o 
  -3   7  11      143.10     -108.77    192.55 o 
  -1   7  11       78.59      -41.93    315.90 o 
   1   7  11       33.23      -12.75    210.01 o 
   3   7  11        0.85       89.38    190.29 o 
   5   7  11       57.37      -22.11    182.05 o 
   7   7  11       75.34      318.98    299.04 o 
   9   7  11      908.29      563.91    574.80 o 
  11   7  11      921.66      216.85    238.47 o 
 -10   8  11      326.94      829.37    258.46 o 
  -8   8  11      961.78     1402.15    294.97 o 
  -6   8  11     8210.81     8610.53    647.50 o 
  -4   8  11     2433.20     2224.40    525.41 o 
  -2   8  11     4164.01     4061.62    743.92 o 
   0   8  11      420.63      251.71    270.30 o 
   2   8  11     3483.72     3395.13    751.99 o 
   4   8  11      435.57      483.85    329.20 o 
   6   8  11     2626.65     2705.56    490.83 o 
 -22   0  12     2853.83     2632.21    913.98 o 
 -20   0  12     8846.29     9140.78   1382.37 o 
 -18   0  12     9219.20    10975.87   1467.88 o 
 -16   0  12     4565.70     5122.86    967.19 o 
 -14   0  12    11229.20    11084.65   1389.50 o 
 -12   0  12        0.65       84.99    201.82 o 
 -10   0  12     8829.49     9177.35    975.26 o 
  -8   0  12     3433.39     3550.00    625.63 o 
  -6   0  12    47790.03    51535.03   3541.45 o 
  -4   0  12     9657.38    11567.30   1156.73 o 
  -2   0  12     7960.39     7757.65    685.16 o 
   0   0  12      898.61      884.16    330.91 o 
   2   0  12      291.81      428.49    250.42 o 
   4   0  12    17240.64    17768.54   1185.42 o 
   6   0  12     5714.92     4874.73    564.02 o 
   8   0  12    10093.53    10025.90   1341.52 o 
  10   0  12     1976.46     1704.87    388.58 o 
  12   0  12    12922.27    13500.25   1446.52 o 
  14   0  12       95.36     -171.23    171.23 o 
  16   0  12    11631.50    12216.97    798.61 o 
  18   0  12       38.27       39.73    244.66 o 
  20   0  12      258.75      -42.22    265.07 o 
 -23   1  12       46.18     -106.14    293.90 o 
 -21   1  12     1459.69     1271.74    503.01 o 
 -19   1  12      638.68     1064.97    450.10 o 
 -17   1  12        2.75     -256.51    295.02 o 
 -15   1  12     1309.01     1434.03    453.80 o 
 -13   1  12       17.01       62.47    299.72 o 
 -11   1  12     2242.62     2466.45    312.37 o 
  -9   1  12       45.02     -104.43    161.90 o 
  -7   1  12     2719.41     2720.33    434.38 o 
  -5   1  12     1729.42     1647.30    293.59 o 
  -3   1  12        4.26      -55.11    130.78 o 
  -1   1  12     5975.60     5652.25    665.59 o 
   1   1  12      750.60      923.57    235.64 o 
   3   1  12      756.96      566.59    196.72 o 
   5   1  12      112.05      118.38    150.58 o 
   7   1  12      289.70     -100.21    149.47 o 
   9   1  12      317.42      515.79    199.17 o 
  11   1  12       11.69      -77.60    119.14 o 
  13   1  12     1034.41      841.79    197.73 o 
  15   1  12        1.33      -89.63    145.77 o 
  17   1  12      543.46      393.95    182.36 o 
  19   1  12      135.52     -140.17    149.64 o 
 -22   2  12     2961.70      129.94   1218.49 o 
 -20   2  12      244.54      268.01    363.77 o 
 -18   2  12    13051.67    12448.64   1109.44 o 
 -16   2  12     2479.43     3393.19    916.83 o 
 -14   2  12    13184.09    13233.25   1093.48 o 
 -12   2  12        6.77      -81.01    171.91 o 
 -10   2  12    10269.77    12348.26   1192.69 o 
  -8   2  12       23.39      -92.55    162.96 o 
  -6   2  12     9702.19     9494.87    768.93 o 
  -4   2  12     1202.90      925.68    251.45 o 
  -2   2  12     3073.22     3290.00    420.16 o 
   0   2  12     3922.35     4077.35    453.68 o 
   2   2  12     2872.24     3333.90    421.36 o 
   4   2  12     2551.20     2656.06    383.33 o 
   6   2  12     5230.42     5462.50    536.56 o 
   8   2  12     4519.98     4619.00    506.50 o 
  10   2  12      697.65      519.52    209.52 o 
  12   2  12     4123.28     4939.92    551.34 o 
  14   2  12       47.52      -14.96    170.74 o 
  16   2  12     4499.38     5192.43    392.57 o 
  18   2  12       83.28      182.76    174.94 o 
  20   2  12     4514.84     4447.35   1050.32 o 
 -21   3  12     2601.34      381.82   1020.63 o 
 -19   3  12        3.79     -290.10    317.95 o 
 -17   3  12     1723.63     1960.04    515.11 o 
 -15   3  12      436.94      545.53    344.36 o 
 -13   3  12     7754.06     7267.81    579.44 o 
 -11   3  12     8428.70     8698.87    623.43 o 
  -9   3  12      979.11     1059.51    278.96 o 
  -7   3  12     1696.10     2087.65    357.83 o 
  -5   3  12      238.54      302.90    199.08 o 
  -3   3  12     5429.93     5794.68    536.84 o 
  -1   3  12     2189.53     2717.80    425.08 o 
   1   3  12     4483.98     4348.24    472.76 o 
   3   3  12      278.40       17.32    150.59 o 
   5   3  12     4313.91     4278.85    662.68 o 
   7   3  12        5.87     -101.85    141.21 o 
   9   3  12     5687.53     5419.71    990.94 o 
  11   3  12      630.04      380.51    188.27 o 
  13   3  12     2267.75     2534.02    440.34 o 
  15   3  12      911.90      955.68    236.21 o 
  17   3  12     1707.03     1846.20    303.10 o 
  19   3  12     1399.79     2145.21    462.45 o 
 -20   4  12      209.33      187.94    373.88 o 
 -18   4  12     2579.13     3156.45    721.42 o 
 -16   4  12       67.57      127.72    337.69 o 
 -14   4  12     7144.32     6586.00   1042.72 o 
 -12   4  12      134.62      180.07    182.87 o 
 -10   4  12     2431.47     2768.78    312.17 o 
  -8   4  12       23.31      215.72    155.09 o 
  -6   4  12     5649.46     5230.12    472.47 o 
  -4   4  12      655.42      716.41    235.86 o 
  -2   4  12      490.29      463.52    203.29 o 
   0   4  12       86.83      258.96    183.37 o 
   2   4  12     6277.54     5964.48    577.70 o 
   4   4  12     1622.11     1816.64    363.46 o 
   6   4  12      224.29      404.65    205.23 o 
   8   4  12     1327.16     1343.06    331.69 o 
  10   4  12      170.69       77.12    172.83 o 
  12   4  12      962.23     1009.92    258.17 o 
  14   4  12      240.66      216.63    217.33 o 
  16   4  12     1108.50      726.10    249.76 o 
 -19   5  12      118.45      -35.32    290.53 o 
 -17   5  12     5634.34     5305.76    837.66 o 
 -15   5  12     3276.04     2634.50    662.33 o 
 -13   5  12    12621.22    11767.91    849.04 o 
 -11   5  12     1368.87     1391.55    269.32 o 
  -9   5  12     5020.62     5137.71    511.05 o 
  -7   5  12     7335.58     7735.80    660.27 o 
  -5   5  12     1720.38      989.92    543.63 o 
  -3   5  12     7794.12     6586.24    638.93 o 
  -1   5  12      377.22      446.43    268.64 o 
   1   5  12    15967.46    15358.17   1035.88 o 
   3   5  12      152.99       60.51    170.45 o 
   5   5  12     9011.81     9228.56    769.65 o 
   7   5  12      161.85      229.06    179.33 o 
   9   5  12     8240.16     9613.00    801.30 o 
  11   5  12      710.44      717.11    231.16 o 
  13   5  12     4162.70     4649.14    563.45 o 
  15   5  12     1784.76      789.83    540.96 o 
 -16   6  12      144.49      308.54    456.86 o 
 -14   6  12      133.58      306.29    380.73 o 
 -12   6  12      590.10      472.25    293.23 o 
 -10   6  12      577.76      447.97    227.23 o 
  -8   6  12      231.57      378.97    191.10 o 
  -6   6  12      391.34      200.60    203.91 o 
  -4   6  12        8.98       -8.27    177.46 o 
  -2   6  12      511.31      424.61    220.80 o 
   0   6  12       12.59      -75.58    186.62 o 
   2   6  12        3.96       58.43    192.10 o 
   4   6  12        7.81       71.02    199.28 o 
   6   6  12     1266.49     1099.24    324.82 o 
   8   6  12     1129.53      512.78    257.30 o 
  10   6  12       35.25       36.14    301.41 o 
  12   6  12      340.38      241.06    328.49 o 
 -11   7  12     2464.72     2896.98    622.03 o 
  -9   7  12     1754.14     2105.36    358.89 o 
  -7   7  12     7639.32     8256.58    635.24 o 
  -5   7  12     4386.66     4289.52    555.00 o 
  -3   7  12     4364.17     4832.94    559.76 o 
  -1   7  12      333.95      514.54    261.58 o 
   1   7  12     4889.30     5204.57    785.72 o 
   3   7  12      140.55      321.75    406.64 o 
   5   7  12     5710.44     5682.01    671.95 o 
   7   7  12      780.16      579.74    293.51 o 
   9   7  12     5633.88     4559.46    820.87 o 
  -4   8  12      620.46      483.60    519.54 o 
  -2   8  12     1100.16      516.34    615.42 o 
   0   8  12       97.98      172.61    205.74 o 
   2   8  12      436.39     -169.12    282.65 o 
 -21   1  13     1079.48      -88.20    470.29 o 
 -19   1  13    11679.76    12279.31   1175.15 o 
 -17   1  13     3683.65     3673.21    708.76 o 
 -15   1  13    13086.04    13459.29   1152.04 o 
 -13   1  13       34.84       96.20    313.34 o 
 -11   1  13    20508.32    20956.75    949.73 o 
  -9   1  13      424.01      253.29    223.27 o 
  -7   1  13    17899.57    18730.64   1628.29 o 
  -5   1  13     2334.90     2341.33    355.42 o 
  -3   1  13     9712.96    10352.61    680.88 o 
  -1   1  13    12342.27    12728.71    766.72 o 
   1   1  13     4130.75     3707.38    421.84 o 
   3   1  13      134.68      176.89    187.67 o 
   5   1  13     4152.87     3513.61    424.92 o 
   7   1  13     7952.39     8178.80    611.67 o 
   9   1  13     2561.19     2270.31    369.50 o 
  11   1  13     4843.92     5071.61    800.90 o 
  13   1  13      220.99      273.11    191.36 o 
  15   1  13     4252.35     4361.49    387.96 o 
  17   1  13      144.86      176.20    168.96 o 
 -20   2  13      688.36      220.35    348.39 o 
 -18   2  13     3843.86     4324.78    734.04 o 
 -16   2  13        3.19     -214.21    308.79 o 
 -14   2  13     2207.55     2044.42    530.62 o 
 -12   2  13     1396.08     1329.71    324.80 o 
 -10   2  13     1102.72     1214.83    266.98 o 
  -8   2  13     1261.67     1051.87    279.05 o 
  -6   2  13       71.41      -15.19    211.06 o 
  -4   2  13      243.28       33.85    172.60 o 
  -2   2  13      822.63      967.41    342.16 o 
   0   2  13     5476.88     5947.06    835.13 o 
   2   2  13       22.49       66.51    292.15 o 
   4   2  13     3353.51     2912.01    668.39 o 
   6   2  13      195.87     -110.68    238.95 o 
   8   2  13     3603.93     3359.50    703.06 o 
  10   2  13      136.61       21.09    170.78 o 
  12   2  13     1818.79     1738.87    297.12 o 
  14   2  13      493.51      268.18    206.40 o 
  16   2  13     1309.80      917.47    228.85 o 
 -19   3  13     1285.55       72.76   1058.87 o 
 -17   3  13      635.15      115.66    382.87 o 
 -15   3  13     5818.68     5753.78    772.03 o 
 -13   3  13       57.37      221.34    324.00 o 
 -11   3  13     3487.23     4007.95    476.95 o 
  -9   3  13       36.74       -6.18    263.65 o 
  -7   3  13     2775.40     3008.71    472.99 o 
  -5   3  13       28.79     -166.85    234.43 o 
  -3   3  13     3888.78     3828.24    488.49 o 
  -1   3  13     1035.92     1221.42    306.24 o 
   1   3  13     2543.40     2332.03    425.04 o 
   3   3  13     1398.25     1155.45    319.28 o 
   5   3  13     3185.41     2727.25    443.53 o 
   7   3  13     3561.87     3631.37    462.64 o 
   9   3  13      610.01      573.85    266.97 o 
  11   3  13     1739.68     1425.18    355.32 o 
  13   3  13      758.43      736.51    241.35 o 
  15   3  13     2377.70     1759.16    321.57 o 
 -18   4  13     5268.83     5051.95    866.05 o 
 -16   4  13      969.25      602.37    422.70 o 
 -14   4  13     3420.95     3511.04    882.63 o 
 -12   4  13     6609.53     6342.47    606.36 o 
 -10   4  13     4373.86     4354.34    375.65 o 
  -8   4  13     9868.22     9583.68    678.84 o 
  -6   4  13      166.28      254.56    197.53 o 
  -4   4  13     6252.91     6162.38    598.09 o 
  -2   4  13       18.33     -154.50    154.50 o 
   0   4  13     6301.32     6154.95    605.91 o 
   2   4  13      496.77      489.66    237.60 o 
   4   4  13     4608.16     5002.11    676.94 o 
   6   4  13      972.65     1116.90    310.68 o 
   8   4  13     4337.52     4330.90    795.46 o 
  10   4  13      880.72      912.75    300.20 o 
  12   4  13     2939.49     2501.62    568.90 o 
  14   4  13     1588.87      868.50    581.20 o 
 -15   5  13     2158.70     2716.22    670.31 o 
 -13   5  13      857.12      459.45    274.37 o 
 -11   5  13       42.11     -135.63    258.26 o 
  -9   5  13      525.77      139.74    184.00 o 
  -7   5  13       45.54       96.28    193.52 o 
  -5   5  13        0.47     -102.78    202.84 o 
  -3   5  13     1192.32     1583.07    426.11 o 
  -1   5  13      303.96      240.67    314.95 o 
   1   5  13       15.29      109.98    218.57 o 
   3   5  13     1657.99     1260.11    480.98 o 
   5   5  13     1047.16     1357.69    365.69 o 
   7   5  13      199.70      228.64    216.89 o 
   9   5  13        4.35     -154.94    191.98 o 
  11   5  13      344.37      320.75    231.89 o 
  13   5  13       88.94      279.97    266.30 o 
 -12   6  13     1448.28     1202.85    539.34 o 
 -10   6  13      745.67      898.54    364.98 o 
  -8   6  13     7314.79     7737.26    647.46 o 
  -6   6  13      569.22     1004.91    329.00 o 
  -4   6  13     6582.51     7144.37    692.31 o 
  -2   6  13       11.70     -180.83    180.83 o 
   0   6  13     4466.31     5354.13    599.80 o 
   2   6  13      489.61      162.80    230.41 o 
   4   6  13     6173.34     5977.94    866.95 o 
   6   6  13       75.23     -124.25    209.97 o 
   8   6  13     1296.29     1345.46    375.08 o 
  10   6  13     2926.62      965.97    601.88 o 
  -7   7  13      213.81       75.19    215.81 o 
  -5   7  13       25.32      169.11    223.52 o 
  -3   7  13        0.54      -95.03    262.46 o 
  -1   7  13      121.32        6.50    210.53 o 
   1   7  13      148.22      185.52    202.32 o 
   3   7  13       59.29       58.99    418.51 o 
 -18   0  14       36.44      350.11    589.53 o 
 -16   0  14     7192.42     6472.93   1193.31 o 
 -14   0  14       49.86     -127.79    485.97 o 
 -12   0  14     8016.60     9793.96   1393.78 o 
 -10   0  14     6643.49     6949.88    939.16 o 
  -8   0  14     9752.28    11040.47   1200.91 o 
  -6   0  14     6034.89     7025.88    927.28 o 
  -4   0  14     5978.79     7699.50    983.34 o 
  -2   0  14    14229.30    15899.69   1535.34 o 
   0   0  14      845.51     1086.42    416.61 o 
   2   0  14     3038.30     3294.42    749.62 o 
   4   0  14      242.01      274.84    402.36 o 
   6   0  14     3180.05     2439.90    639.65 o 
   8   0  14     1708.65     1129.24    646.06 o 
  10   0  14     6908.08     5584.74    944.86 o 
  12   0  14      169.21     -257.95    257.95 o 
  14   0  14     2592.62     2946.69    739.17 o 
  16   0  14       54.60       14.27    258.40 o 
 -19   1  14      109.38     -298.08    298.08 o 
 -17   1  14      131.26      331.01    410.97 o 
 -15   1  14      744.34     1192.13    609.01 o 
 -13   1  14        2.46      163.72    344.74 o 
 -11   1  14      115.63      286.88    245.36 o 
  -9   1  14     1851.02     2145.28    412.19 o 
  -7   1  14       36.49      -46.70    187.36 o 
  -5   1  14       49.69      173.23    219.55 o 
  -3   1  14     1896.95     1498.79    461.30 o 
  -1   1  14     2760.51     2507.57    390.58 o 
   1   1  14      170.42      415.40    223.59 o 
   3   1  14       52.55       -4.79    181.14 o 
   5   1  14      390.71      309.01    231.27 o 
   7   1  14      114.15      297.90    200.32 o 
   9   1  14      762.64      549.98    278.44 o 
  11   1  14      496.94      982.91    293.06 o 
  13   1  14      147.17     -140.19    205.65 o 
  15   1  14      189.15      242.80    238.77 o 
 -18   2  14       84.11     -132.38    271.29 o 
 -16   2  14     8399.16     5523.83   3586.57 o 
 -14   2  14        0.90      595.55    388.73 o 
 -12   2  14    10287.12    10172.15   1416.34 o 
 -10   2  14      802.65      697.78    284.30 o 
  -8   2  14     5281.11     6601.78    570.17 o 
  -6   2  14     1467.06     1313.74    318.41 o 
  -4   2  14    11672.47    11729.86    763.38 o 
  -2   2  14    10612.13    11770.70    870.31 o 
   0   2  14     1655.42     1554.84    342.16 o 
   2   2  14     4322.69     4804.05    494.10 o 
   4   2  14     2497.66     2622.63    423.22 o 
   6   2  14     5917.40     6811.38    594.84 o 
   8   2  14     1039.46      362.21    343.13 o 
  10   2  14     1694.76     2168.11    391.24 o 
  12   2  14      332.61      145.64    211.69 o 
  14   2  14     4925.54     5119.38    488.02 o 
 -17   3  14     1261.24      456.47    718.03 o 
 -15   3  14     1874.10     1113.37    741.78 o 
 -13   3  14     1700.69     1065.69    456.65 o 
 -11   3  14     1769.59     1590.73    367.21 o 
  -9   3  14     1597.38     2132.08    396.00 o 
  -7   3  14        4.42      126.42    284.86 o 
  -5   3  14     5508.17     5275.83    844.63 o 
  -3   3  14       19.95      -92.94    255.81 o 
  -1   3  14     1253.44     1453.84    362.61 o 
   1   3  14       27.30      283.04    225.38 o 
   3   3  14     4294.49     4009.68    505.50 o 
   5   3  14     2149.05     2360.45    450.95 o 
   7   3  14      612.46      383.65    449.63 o 
   9   3  14       14.00      -84.49    267.21 o 
  11   3  14      551.51      516.70    379.56 o 
  13   3  14     2224.13     2486.37    666.96 o 
 -16   4  14     2375.51     2616.35    720.00 o 
 -14   4  14        8.71      -23.76    367.83 o 
 -12   4  14     3404.79     3995.05    572.87 o 
 -10   4  14     2044.57     1736.44    312.56 o 
  -8   4  14     2317.72     2171.83    373.62 o 
  -6   4  14       39.64      215.29    216.45 o 
  -4   4  14     2545.95     2592.79    468.28 o 
  -2   4  14      924.06      972.45    319.45 o 
   0   4  14     4371.09     3830.35    517.96 o 
   2   4  14     3238.55     2859.67    495.95 o 
   4   4  14      234.05      338.94    233.01 o 
   6   4  14      580.90      751.66    297.03 o 
   8   4  14      240.03       75.57    212.34 o 
  10   4  14     2300.77      833.00   1323.94 o 
  12   4  14        8.94      -77.24    191.06 o 
 -13   5  14     2234.75     2271.51    636.27 o 
 -11   5  14     2635.37     2401.22    457.75 o 
  -9   5  14     4528.88     4752.90    511.89 o 
  -7   5  14       61.84      368.04    255.88 o 
  -5   5  14     5415.55     5835.78    623.42 o 
  -3   5  14       15.34     -201.62    201.62 o 
  -1   5  14     3468.35     3335.49    530.01 o 
   1   5  14      547.29      188.63    252.01 o 
   3   5  14     4656.03     4922.40    786.67 o 
   5   5  14      153.79       -2.29    213.84 o 
   7   5  14     2960.32     2297.61    469.28 o 
   9   5  14      731.38       -5.85    223.58 o 
  -8   6  14      392.59      714.87    263.59 o 
  -6   6  14        0.51       22.19    251.98 o 
  -4   6  14      117.31      305.38    270.06 o 
  -2   6  14       58.71      -89.02    229.15 o 
   0   6  14       73.79      208.24    222.18 o 
   2   6  14      137.46      -66.88    193.81 o 
   4   6  14       12.63     -179.80    179.80 o 
 -15   1  15      308.38     -169.61    347.13 o 
 -13   1  15     5324.24     4783.59    804.29 o 
 -11   1  15     1171.10     1510.69    535.83 o 
  -9   1  15     6680.32     7322.32    721.40 o 
  -7   1  15     2734.11     2693.44    488.99 o 
  -5   1  15     4442.01     4325.82    991.84 o 
  -3   1  15     7305.81     7795.99   1018.26 o 
  -1   1  15     5678.23     4964.77   1117.87 o 
   1   1  15     2061.46     2152.24    623.71 o 
   3   1  15      140.81      263.61    247.32 o 
   5   1  15     2343.35     2126.55    661.79 o 
   7   1  15      411.35      517.07    244.83 o 
   9   1  15     6103.66     6041.93   1529.53 o 
  11   1  15        1.43       -5.46    243.65 o 
 -16   2  15     1978.11     1102.02   1380.47 o 
 -14   2  15      781.30      180.99    380.01 o 
 -12   2  15      524.21      406.03    433.04 o 
 -10   2  15     1570.08     1635.10    598.55 o 
  -8   2  15      324.10      168.87    273.93 o 
  -6   2  15     2696.46     2742.79    438.28 o 
  -4   2  15       37.98      -47.95    206.54 o 
  -2   2  15     5414.23     5421.12    541.63 o 
   0   2  15       45.31      102.05    234.01 o 
   2   2  15     2782.59     3293.35    490.48 o 
   4   2  15     1086.48      886.47    305.35 o 
   6   2  15       33.99       26.13    207.71 o 
   8   2  15      384.77      211.27    214.37 o 
  10   2  15      116.19      153.51    249.01 o 
  12   2  15      402.32      276.48    291.23 o 
 -13   3  15     2808.86      708.63   1199.01 o 
 -11   3  15     1573.37     1142.27    601.55 o 
  -9   3  15     5173.60     5123.11    588.04 o 
  -7   3  15     1617.64     1814.90    387.70 o 
  -5   3  15      971.04     1419.58    351.51 o 
  -3   3  15     1258.57     1579.11    380.04 o 
  -1   3  15     1729.96     1733.43    615.66 o 
   1   3  15     9245.40     8990.66   1172.41 o 
   3   3  15      217.12      200.47    332.53 o 
   5   3  15     1478.76      551.52    431.81 o 
   7   3  15      130.86     -249.40    276.00 o 
   9   3  15     2630.14     2588.51    686.91 o 
 -12   4  15     1367.89     1371.86    570.45 o 
 -10   4  15     6102.28     6722.29    778.45 o 
  -8   4  15      946.52      539.65    447.02 o 
  -6   4  15     2124.75     2815.54    512.16 o 
  -4   4  15       75.82      -52.09    230.56 o 
  -2   4  15     1713.21     1587.55    405.41 o 
   0   4  15      673.58      983.84    338.46 o 
   2   4  15     5449.78     5947.06    875.03 o 
   4   4  15      927.65      656.07    599.74 o 
   6   4  15     1300.94      432.47    704.96 o 
   8   4  15     1369.68     1470.07    377.50 o 
  -7   5  15      306.01      270.19    328.02 o 
  -5   5  15        1.30       46.97    260.21 o 
  -3   5  15       14.70      -51.02    215.98 o 
  -1   5  15      892.95      327.09    725.39 o 
   1   5  15      419.88      231.61    261.75 o 
   3   5  15      116.09       84.88    472.43 o 
 -12   0  16     2031.90      438.46    566.73 o 
  -8   0  16     4397.16     4900.07    984.76 o 
  -6   0  16     3790.69     3549.05    830.38 o 
  -4   0  16     4952.58     5813.58    975.74 o 
  -2   0  16     2743.72     3008.45    777.65 o 
   0   0  16     3845.27     4451.63    929.18 o 
   2   0  16      458.87      579.55    449.87 o 
   6   0  16       34.16        0.95    321.13 o 
 -13   1  16      314.41      376.73    329.58 o 
 -11   1  16      344.80      538.44    814.46 o 
  -9   1  16       16.40      227.71    306.74 o 
  -7   1  16      495.73      486.53    309.58 o 
  -5   1  16       17.94       98.35    302.84 o 
  -3   1  16     1096.27     1122.92    392.79 o 
  -1   1  16       67.69     -106.88    260.77 o 
   1   1  16      842.88     1188.73    412.23 o 
   3   1  16     1290.19     1010.31    347.30 o 
   5   1  16       24.09      261.82    289.12 o 
   7   1  16      609.31      281.52    154.89 o 
 -12   2  16     1397.89      207.91    748.91 o 
 -10   2  16     3077.51     2974.72    786.20 o 
  -8   2  16     2989.79     2647.12    643.67 o 
  -6   2  16     1316.79      899.83    358.82 o 
  -4   2  16     3401.18     3252.41    749.01 o 
  -2   2  16      126.94      240.01    254.17 o 
   0   2  16     7208.15     7575.84    682.12 o 
   2   2  16      196.63        4.23    250.86 o 
   6   2  16       36.76      -92.35    133.55 o 
  -9   3  16      194.94      389.06    484.07 o 
  -7   3  16     1661.43     1519.20    417.66 o 
  -5   3  16       63.92      -11.21    248.95 o 
  -3   3  16     3146.67     3241.89    517.42 o 
  -1   3  16        1.42     -243.17    243.17 o 
   1   3  16     2435.75      628.18    502.70 o 
   5   3  16      144.44     -167.90    167.90 o 
  -4   4  16      323.29      126.84    448.92 o 
  -2   4  16      486.03      168.88    429.91 o 
   0   4  16     2978.23     3117.23    784.77 o 
  -5   1  17     3457.79     3799.54    753.89 o 
  -3   1  17       35.19      123.58    334.06 o 
  -1   1  17     4492.34     4127.30    636.99 o 
   1   1  17      915.16       62.54    360.32 o 
                                                 
